# Supplementary material for: Impaired expression of metallothioneins contributes to allergen-induced inflammation in patients with atopic dermatitis
Source: Nat Commun. 2023 May 19;14:2880. doi: 10.1038/s41467-023-38588-1 (PMC10199008; doi:10.1038/s41467-023-38588-1)
Supplement: Supplementary file 5 — Supplementary Data 2 [file 41467_2023_38588_MOESM5_ESM.csv]

Supplementary Table 2 FLG status
	PCR			Sequencing
sample	R501X	S3247X	2282del4	R501X	S3247X	2282del4	R2447X	Gly1109GlufsTer13	Gly323X	Ser2817AlafsTer75
AD001	WT	HET	WT	WT	HET	WT	WT	WT	WT	WT
AD002	WT	WT	WT	WT	WT	WT	WT	WT	WT	WT
AD003	WT	WT	WT	WT	WT	WT	WT	WT	WT	WT
AD004	WT	WT	WT	WT	WT	WT	WT	WT	WT	WT
AD005	WT	WT	HOM	WT	WT	HOM	WT	WT	WT	WT
AD006	WT	WT	WT	WT	WT	WT	WT	WT	WT	WT
AD007	HET	WT	WT	HET	WT	WT	WT	WT	WT	WT
AD008	WT	WT	HET	WT	WT	HET	WT	WT	WT	WT
AD009	WT	WT	WT	WT	WT	WT	WT	WT	WT	WT
AD010	WT	WT	WT	WT	WT	WT	WT	WT	WT	WT
AD011	WT	WT	WT	WT	WT	WT	WT	WT	WT	WT
AD012	WT	WT	WT	WT	WT	WT	WT	WT	WT	WT
AD013	WT	WT	WT	WT	WT	WT	HET	WT	WT	WT
AD014	WT	WT	WT	WT	WT	WT	WT	WT	WT	WT
AD015	WT	WT	WT	WT	WT	WT	WT	WT	WT	WT
AD016	WT	WT	WT	WT	WT	WT	HET	WT	WT	WT
AD017	WT	WT	WT	WT	WT	WT	WT	WT	HET	WT
AD018	WT	WT	HET	WT	WT	HET	HET	WT	WT	WT
AD019	WT	WT	WT	WT	WT	WT	HET	WT	WT	WT
AD020	WT	WT	WT	WT	WT	WT	WT	WT	WT	WT
AD021	HET	WT	HET	HET	WT	HET	WT	WT	WT	WT
AD022	WT	WT	WT	WT	WT	WT	WT	WT	WT	WT
AD023	WT	WT	WT	WT	WT	WT	WT	WT	WT	HET
AD024	WT	WT	HET	WT	WT	HET	WT	WT	WT	WT
AD025	WT	WT	WT	WT	WT	WT	WT	WT	WT	WT
AD026	WT	WT	WT	WT	WT	WT	WT	HET	WT	WT
AD027	WT	WT	HET	WT	WT	HET	WT	WT	WT	WT
AD028	WT	WT	WT	WT	WT	WT	WT	WT	WT	WT
