# Supplementary material for: Impaired expression of metallothioneins contributes to allergen-induced inflammation in patients with atopic dermatitis
Source: Nat Commun. 2023 May 19;14:2880. doi: 10.1038/s41467-023-38588-1 (PMC10199008; doi:10.1038/s41467-023-38588-1)
Supplement: Supplementary file 7 — Supplementary Data 4 [file 41467_2023_38588_MOESM7_ESM.csv]

## Sheet: Sheet1
Supplementary Table 14. Details of antibodies used in the study
Antibody	Clone number	Company	Catalog number	Dilution used	reactivity
Flow Cytometry
CD1a-VioBlue	Clone REA736	Miltenyi Biotec	130-111-875	1:20	human
CD207 - PeVio770	Clone: MB22-9F5	Miltenyi Biotec	130-100-583	1:100	human
CD3 - PerCP	Monoclonal (BW264/56)	Miltenyi Biotec	130-094-965	1:20	human
CD4-VioGreen, human	Clone REA623	Miltenyi Biotec	130-109-456	1:20	human
CD8-APC-Vio770	Clone REA734	Miltenyi Biotec	130-110-681	1:20	human
HLA-DR-VioGreen	Clone REA805	Miltenyi Biotec	130-111-795	1:100	human
IL-13-Vio667	JES10-5A2.2	Miltenyi Biotec	130-110-313	1:50	human
IL-17A Monoclonal Antibody (eBio64DEC17)	eBio64DEC17	eBioscience	11-7179-82	1:20	human
Live-Dead Stain		Invtrogen	L34990	1:1000
FcR Blocking Reagent, human		Miltenyi Biotec	130-059-901	1:10
Cell Stimulation Cocktail		eBioscience	00-4970-03	1:12
ImmunoFluorescence
Mouse IgG2b anti-Langerin	12D6	Leica Biosystems	NCL-L-LANGERIN	1:50	human
Mouse IgG1 anti-multicytokeratin	C-11	Leica Biosystems	NCL-L-C11	1:50	human
Rabbit polyclonal anti-CD3	polyclonal	Dako	IR503	1:200	human
Rabbit IgG anti-CD4	EPR6855	Abcam	ab133616	1:50	human
Mouse IgG1 anti-CD8	C8/144B	Abcam	ab17147	1:100	human
Rabbit polyclonal anti-IL-17A	polyclonal	Abcam	ab79056	1:1000	human
Rabbit monoclonal anti-TNF-α	D1G2	Cell Signaling Technology	8184	1:25	human
Alexa Fluor 488 goat anti-mouse IgG1a	polyclonal	ThermoFisher Scientific	A21121	1:500
Alexa Fluor 555 goat anti-rabbit IgG	polyclonal	ThermoFisher Scientific	A21428	1:500
Alexa Fluor 647 goat anti-mouse IgG2b	polyclonal	ThermoFisher Scientific	A21242	1:500
Total-seq
TotalSeq fM -A0251 anti-human Hashtag 1 Antibody_	LNH-94• 2M2	BioLegend	394601	0.5 µg	human
TotalSeq r"-A0252 anti-human Hashtag 2 Antibody_	LNH-94• 2M2	BioLegend	394603	0.5 µg	human
TotalSeq TM-A0253 anti-human Hashtag 3 Antibody_	LNH-94• 2M2	BioLegend	394605	0.5 µg	human
TotalSeq TM -A0254 anti-human Hashtag 4 Antibody_	LNH-94• 2M2	BioLegend	394607	0.5 µg	human
TotalSeq fM -A0255 anti-human Hashtag 5 Antibody_	LNH-94• 2M2	BioLegend	394609	0.5 µg	human
TotalSeq TM -A0256 anti-human Hashtag 6 Antibody_	LNH-94• 2M2	BioLegend	394611	0.5 µg	human
TotalSeq TM -A0257 anti-human Hashtag 7 Antibody_	LNH-94• 2M2	BioLegend	394613	0.5 µg	human
TotalSeq TM -A0258 anti-human Hashtag 8 Antibody_	LNH-94• 2M2	BioLegend	394615	0.5 µg	human
