# Supplementary material for: Impaired expression of metallothioneins contributes to allergen-induced inflammation in patients with atopic dermatitis
Source: Nat Commun. 2023 May 19;14:2880. doi: 10.1038/s41467-023-38588-1 (PMC10199008; doi:10.1038/s41467-023-38588-1)
Supplement: Supplementary file 8 — Supplementary Data 5 [file 41467_2023_38588_MOESM8_ESM.csv]

Supplementary Table 5 Constellation 10X analysis SCANPY Leiden cluster r0.5 marker genes
Willcoxon Rank test
Cell type	number of cells		Differentiated_KC	names	scores	logfoldchanges	pvals	pvals_adj		Fibroblasts 3 (F3)	names	scores	logfoldchanges	pvals	pvals_adj		Fibroblasts 2 (F2)	names	scores	logfoldchanges	pvals	pvals_adj		Venous Epithelium	names	scores	logfoldchanges	pvals	pvals_adj		Pericytes	names	scores	logfoldchanges	pvals	pvals_adj		T cells	names	scores	logfoldchanges	pvals	pvals_adj		Lymphatic Epithelium	names	scores	logfoldchanges	pvals
Differentiated_KC	5887		0	FAM160A1	85.03068	4.6519675	0	0		0	SDK1	78.306206	3.6909688	0	0		0	DCN	67.22632	3.6300416	0	0		0	TCF4	64.57069	3.7286155	0	0		0	EPS8	54.220043	3.4091587	0	0		0	PTPRC	70.171455	7.1553526	0	0		0	PPFIBP1	37.62121	3.6599102	9.67544475804967e-310
Fibroblasts 3 (F3)	4891		1	DIP2B	78.05157	3.4448707	0	0		1	TNFAIP6	74.83751	4.6555867	0	0		1	CXCL14	56.622944	3.678031	0	0		1	MCTP1	60.55161	5.733131	0	0		1	CALD1	42.795727	2.8427386	0	0		1	IL7R	58.31131	7.2150393	0	0		1	MMRN1	35.184654	7.9470673	3.43E-271
Fibroblasts 2 (F2)	3233		2	NHSL1	76.72397	3.8570533	0	0		2	SOD2	69.420456	2.3291237	0	0		2	CFD	55.305	3.3847492	0	0		2	TM4SF1	59.115734	4.4480586	0	0		2	PDE3A	41.275772	4.4656906	0	0		2	CNOT6L	57.042923	3.9289541	0	0		2	TFF3	24.111677	7.9969435	1.89E-128
Venous Epithelium	2734		3	DENND2C	75.88765	4.183368	0	0		3	CEBPB	66.34509	2.7231376	0	0		3	FOS	54.44941	2.8504245	0	0		3	ZEB1	55.37056	2.984478	0	0		3	PTMA	40.78511	1.3223212	0	0		3	SRGN	56.713287	4.6304283	0	0		3	PKHD1L1	24.075155	6.635038	4.55E-128
Pericyte	2424		4	CLDN1	72.563934	4.685635	0	0		4	ANXA5	65.21918	2.2229044	0	0		4	APOD	53.006336	3.2386968	0	0		4	DOCK4	53.697544	3.6079705	0	0		4	SEPTIN7	37.861305	1.9464434	0	0		4	PARP8	54.332928	5.145929	0	0		4	TFPI	23.626186	2.7267253	2.07E-123
T cells	2374		5	DSC3	72.041115	4.74874	0	0		5	KAZN	60.5606	2.6415906	0	0		5	CFH	52.47063	3.0182056	0	0		5	RALGAPA2	52.070736	3.9199762	0	0		5	COL4A1	35.390694	2.252859	2.37E-274	6.74E-270		5	SMAP2	52.71258	4.6369796	0	0		5	IGFBP7	23.61878	1.88959	2.47E-123
Lymphatic Epithelium	1030		6	MACF1	70.82382	2.188784	0	0		6	DCN	59.7615	2.5003233	0	0		6	COL1A2	52.258232	3.7114327	0	0		6	WWTR1	46.67219	2.7459364	0	0		6	LPP	35.380383	1.9755709	3.42E-274	9.71E-270		6	CDC42SE2	52.404858	4.0308547	0	0		6	ZFPM2	23.348307	2.5554206	1.43E-120
Fibroblasts 1 (F1)	962		7	ABI1	70.52703	2.4652278	0	0		7	CFD	57.905914	2.8195133	0	0		7	COL3A1	48.58125	3.6868076	0	0		7	ADGRL4	46.08252	6.637773	0	0		7	ADAMTS1	35.068573	3.1191165	2.03E-269	5.77E-265		7	SYTL3	52.308865	5.8396134	0	0		7	RAI14	22.114	3.0657153	2.32E-108
Antigen presenting Cells (APC)	642		8	DSG3	70.28127	4.9912033	0	0		8	PID1	54.443302	3.1623	0	0		8	VIM	47.541878	1.7756268	0	0		8	BACE2	45.520943	3.5870373	0	0		8	TPM2	34.709927	4.7029405	5.58E-264	1.58E-259		8	STK4	52.24895	4.2829595	0	0		8	APP	22.053549	1.7724266	8.83E-108
Skin Derived Stem Cells SDSC	515		9	DSP	69.08389	4.167087	0	0		9	MT2A	54.28083	2.0437946	0	0		9	GSN	44.97243	2.7205029	0	0		9	MECOM	45.013447	5.22815	0	0		9	ARHGAP42	33.587193	2.9203138	2.58E-247	7.32E-243		9	EML4	50.689655	3.0818453	0	0		9	CLIC2	21.054527	2.4834993	2.08E-98
Undifferentiated_KC	486		10	NDRG1	68.51633	3.3389251	0	0		10	GEM	52.51975	2.4667037	0	0		10	COL6A3	44.788456	3.153668	0	0		10	PTPRM	43.613632	2.698984	0	0		10	ARHGAP10	33.166164	2.1915112	3.31E-241	9.40E-237		10	SAMSN1	49.92804	4.849095	0	0		10	RALGAPA2	20.554676	2.1652625	6.99E-94
Fibroblasts 4 (F4)	262		11	FAM83B	68.349045	5.150382	0	0		11	ABI3BP	52.004837	2.7828057	0	0		11	TIMP2	42.515118	2.706293	0	0		11	PLCB1	43.409397	4.153464	0	0		11	CPE	32.594078	3.778371	4.98E-233	1.41E-228		11	NR3C1	49.88988	3.3275115	0	0		11	CD200	19.940525	3.8802207	1.81E-88
Melanocyte	139		12	SLMAP	66.50948	2.9095893	0	0		12	MMP2	51.188908	2.8403513	0	0		12	CYBRD1	41.284626	3.0143502	0	0		12	APP	42.353848	2.1429467	0	0		12	EPAS1	32.416348	2.3043568	1.62E-230	4.58E-226		12	NIBAN1	49.780544	3.7810986	0	0		12	WWTR1	19.91551	1.7109497	2.99E-88
Schwann cells	137		13	LRRFIP2	66.22483	2.4386969	0	0		13	CD44	50.327553	1.6139973	0	0		13	COL6A1	41.162365	2.9047523	0	0		13	ERG	40.171715	4.742356	0	0		13	INPP4B	31.782309	2.5304396	1.14E-221	3.23E-217		13	FYN	49.62652	2.882128	0	0		13	GNG11	19.732885	3.1594298	1.13E-86
Mast_cell	128		14	PARD3	62.36118	2.2354558	0	0		14	VIM	50.07042	1.5565408	0	0		14	LAMA2	40.428223	3.4439232	0	0		14	PLEKHG1	40.01271	4.1968937	0	0		14	HIPK2	30.85671	1.974869	4.55E-209	1.29E-204		14	CLEC2D	48.60652	5.812507	0	0		14	BACE2	19.054216	2.1576297	6.06E-81
			15	IRF6	61.465504	5.197499	0	0		15	RND3	48.53834	2.1987002	0	0		15	CCDC80	40.35421	2.8896167	0	0		15	NAV2	39.28693	2.4330747	0	0		15	ZFHX3	30.624844	2.8636382	5.72E-206	1.62E-201		15	CD96	48.47929	6.6572533	0	0		15	S100A10	18.626179	1.283769	1.97E-77
			16	SLC2A1	60.26339	4.35404	0	0		16	CCBE1	47.111977	3.5784783	0	0		16	SFRP2	39.008537	4.120129	0	0		16	FLT1	38.954323	4.565734	0	0		16	MAP1B	30.566586	1.982217	3.40E-205	9.66E-201		16	FKBP5	48.469437	3.5522616	0	0		16	NFAT5	18.6047	1.2704415	2.94E-77
			17	DAAM1	60.14654	2.9198835	0	0		17	AL078604.4	46.84451	1.9222093	0	0		17	S100A10	38.926254	1.5933233	0	0		17	ZNF385D	38.280666	4.1697764	0	0		17	EBF1	30.429296	2.0242918	2.25E-203	6.39E-199		17	IQGAP2	48.343372	5.401832	0	0		17	PROX1	18.553493	4.9345164	7.64E-77
			18	UBE2G1	59.78049	2.6689405	0	0		18	NFKBIA	46.68577	1.7778332	0	0		18	CST3	38.72391	2.4567227	0	0		18	RASGRF2	38.1267	4.1549973	0	0		18	COL4A2	30.343065	2.1860077	3.10E-202	8.80E-198		18	CXCR4	47.89412	5.2236786	0	0		18	TC2N	18.393217	2.6919835	1.49E-75
			19	MALAT1	59.375202	1.185666	0	0		19	PNRC1	45.75252	1.4083827	0	0		19	S100A6	38.352837	1.735266	0	0		19	PECAM1	37.807228	4.640543	0	0		19	RBPMS	29.613249	1.8794132	1.01E-192	2.86E-188		19	STK17B	47.400894	3.5343719	0	0		19	ARL4A	18.223335	2.567191	3.37E-74
			20	AFDN	58.351078	2.355553	0	0		20	LPAR1	43.749195	2.6208384	0	0		20	FBLN1	37.529964	3.7259755	2.99E-308	8.49E-304		20	SWAP70	36.82641	2.5221183	6.98E-297	1.98E-292		20	ROCK2	29.118767	1.872195	2.08E-186	5.90E-182		20	PDE3B	46.57868	5.805425	0	0		20	AKAP12	18.196697	2.1350682	5.48E-74
			21	PPP4R1	57.106373	3.1688914	0	0		21	EIF1	43.74658	1.089038	0	0		21	NUCKS1	37.41766	1.8510228	2.02E-306	5.73E-302		21	DOCK9	36.710762	2.2611215	4.92E-295	1.40E-290		21	UBA2	29.083334	1.9402453	5.83E-186	1.66E-181		21	CYTIP	46.200554	5.5985985	0	0		21	TM4SF1	17.875257	1.7759416	1.84E-71
			22	NEDD4L	56.814983	3.4000573	0	0		22	APOD	43.659733	1.9842197	0	0		22	LGALS1	37.404987	1.5683156	3.24E-306	9.20E-302		22	GMDS	36.540863	2.6757872	2.49E-292	7.07E-288		22	ID4	28.778595	3.282123	3.98E-182	1.13E-177		22	PPP2R5C	45.42246	3.574284	0	0		22	RHOJ	17.74127	3.092413	2.01E-70
			23	SPPL3	56.54536	2.6810732	0	0		23	ZHX2	42.612583	2.2437134	0	0		23	COL6A2	37.36445	2.1163528	1.48E-305	4.19E-301		23	PPP3CA	36.347622	1.8168138	2.87E-289	8.13E-285		23	CLMN	28.631643	4.122127	2.71E-180	7.70E-176		23	SARAF	43.533096	3.398045	0	0		23	TCF4	17.662317	1.4316702	8.18E-70
			24	MED13L	55.45888	1.8887247	0	0		24	AXL	42.586887	2.7288103	0	0		24	C1S	37.20782	2.867995	5.10E-303	1.45E-298		24	CNST	35.55004	2.8410196	8.30E-277	2.35E-272		24	MYO1B	28.53869	2.0073264	3.88E-179	1.10E-174		24	THEMIS	42.475258	6.3261833	0	0		24	DNAJA1	17.620012	1.5849315	1.73E-69
			25	EXOC6B	55.340565	2.0536647	0	0		25	SH3PXD2B	42.58658	2.4439125	0	0		25	CTSK	37.05716	2.7969859	1.38E-300	3.91E-296		25	SPARCL1	34.716946	2.9348238	4.37E-264	1.24E-259		25	AOPEP	28.489708	1.8419117	1.57E-178	4.46E-174		25	ZC3HAV1	41.50227	2.979498	0	0		25	VIM	17.382221	1.0710955	1.13E-67
			26	ATP2B4	55.1715	2.6667051	0	0		26	GFPT2	42.49855	3.1015673	0	0		26	S100A4	36.901085	2.1314027	4.44E-298	1.26E-293		26	ADAMTS9	34.543728	3.0347815	1.77E-261	5.02E-257		26	NR2F2	28.131226	3.742833	4.07E-174	1.15E-169		26	CAMK4	41.12907	6.023265	0	0		26	KMT2E	17.315496	1.139459	3.59E-67
			27	EHF	55.03465	4.8968873	0	0		27	CXCL2	42.21645	2.4967756	0	0		27	BICC1	36.833633	2.4302914	5.35E-297	1.52E-292		27	MAGI1	34.473587	2.5196576	2.00E-260	5.66E-256		27	PDGFA	27.869198	3.3847163	6.31E-171	1.79E-166		27	CBLB	40.897987	2.0827067	0	0		27	FMNL2	17.240356	1.5423759	1.32E-66
			28	SFN	54.99385	4.7308254	0	0		28	FGFR1	42.148613	2.12029	0	0		28	COL1A1	36.38514	3.5260627	7.31E-290	2.08E-285		28	PALM2AKAP2	34.453884	1.7637203	3.94E-260	1.12E-255		28	IGFBP7	26.577236	1.4925808	1.24E-155	3.53E-151		28	RNF19A	40.655796	2.638043	0	0		28	ZEB1	17.223822	1.3076957	1.76E-66
			29	SERPINB5	53.91068	5.7444096	0	0		29	ABCA1	41.978256	1.9116352	0	0		29	PIK3R1	35.979496	2.4615262	1.75E-283	4.97E-279		29	HIPK3	34.08362	2.00891	1.29E-254	3.66E-250		29	CACNA1C	26.383968	3.045415	2.09E-153	5.94E-149		29	SMCHD1	39.432846	3.2057252	0	0		29	MARCKS	17.001812	1.4521775	7.96E-65
			30	DLG1	53.423763	2.346565	0	0		30	BASP1	41.951412	2.5250382	0	0		30	SERPING1	35.535267	2.7051694	1.40E-276	3.98E-272		30	PLS3	32.93757	2.1610827	6.37E-238	1.81E-233		30	SLIT3	26.11892	2.4415808	2.22E-150	6.31E-146		30	FNBP1	38.787544	2.205498	0	0		30	GADD45B	16.77184	1.5594748	3.92E-63
			31	PERP	53.34899	3.3000507	0	0		31	SDCBP	40.94926	1.5105867	0	0		31	PMP22	35.168232	2.0829725	6.12E-271	1.74E-266		31	GBE1	32.44508	2.0149946	6.36E-231	1.80E-226		31	LGALS1	25.848751	1.213924	2.51E-147	7.13E-143		31	DOCK10	38.55979	4.065446	0	0		31	CPNE8	16.749868	1.7174193	5.68E-63
			32	GAREM1	53.156563	2.8089306	0	0		32	CBLB	40.81157	1.4952773	0	0		32	ANK2	33.8662	2.8129885	2.10E-251	5.95E-247		32	FAM241A	32.271248	2.5077837	1.77E-228	5.03E-224		32	PPP1R12A	25.652765	1.6988858	3.94E-145	1.12E-140		32	ATXN1	38.370277	2.311116	0	0		32	CATSPERB	16.661118	3.503506	2.51E-62
			33	SMG1	52.50214	2.3701386	0	0		33	ARID5B	40.647846	1.3186183	0	0		33	DCLK1	33.48753	2.3987663	7.32E-246	2.08E-241		33	CDH13	31.78263	2.3043463	1.13E-221	3.19E-217		33	LHFPL6	25.50551	1.7113762	1.71E-143	4.86E-139		33	PIP4K2A	38.293106	2.659704	0	0		33	HSPB1	16.659492	1.8177922	2.58E-62
			34	CA12	51.83426	3.9740193	0	0		34	ATP13A3	40.495193	1.3789321	0	0		34	CCN1	33.436234	2.2433472	4.08E-245	1.16E-240		34	TRIO	31.718477	1.6081704	8.64E-221	2.45E-216		34	SPARC	25.46224	2.236229	5.17E-143	1.47E-138		34	TSC22D3	37.8274	3.5049133	0	0		34	PTPRM	16.626335	1.5589923	4.49E-62
			35	NEAT1	51.220997	1.3306835	0	0		35	LGALS1	40.471695	1.3378594	0	0		35	HSPA1A	32.507324	1.6737125	8.40E-232	2.38E-227		35	AKT3	31.403978	1.4635998	1.79E-216	5.07E-212		35	PTPRG	25.45937	1.5585066	5.56E-143	1.58E-138		35	CD69	37.784164	6.8420286	0	0		35	NFKBIA	16.519325	1.2687342	2.66E-61
			36	MAST4	51.06615	2.5027103	0	0		36	CTSL	39.90607	2.817653	0	0		36	COL12A1	32.153557	2.5280378	7.88E-227	2.24E-222		36	SERPINE1	31.332634	2.909603	1.68E-215	4.76E-211		36	PRKG1	25.134275	2.2614648	2.10E-139	5.96E-135		36	SLC38A1	37.61688	2.9314249	0.00E+00	3.23E-305		36	CCL21	16.452059	7.8624043	8.11E-61
			37	MAP4K5	50.75746	1.9080269	0	0		37	PNRC2	39.42205	1.7870433	0	0		37	FP236383.3	32.06239	1.315	1.48E-225	4.19E-221		37	SASH1	31.189728	1.7740594	1.47E-213	4.17E-209		37	ARHGEF7	24.520643	1.6493706	8.90E-133	2.53E-128		37	MBNL1	37.33302	1.8412971	4.78E-305	1.36E-300		37	SEMA3D	16.34614	4.1936326	4.63E-60
			38	PUM2	50.513546	1.709157	0	0		38	MEG8	39.115627	3.2013254	0	0		38	CD81	31.717325	1.9175922	8.96E-221	2.54E-216		38	RDX	31.011923	2.4704788	3.72E-211	1.06E-206		38	PRRX1	24.48682	1.8799677	2.04E-132	5.79E-128		38	PCNX1	37.10064	2.2538474	2.74E-301	7.79E-297		38	NXN	16.305628	1.8694263	9.00E-60
			39	S100A2	50.404453	3.6069121	0	0		39	LAPTM4A	38.959305	1.4543446	0	0		39	NEGR1	31.262074	2.8585048	1.53E-214	4.34E-210		39	PDE10A	30.939674	3.4514341	3.50E-210	9.93E-206		39	DLC1	24.211914	1.1344055	1.67E-129	4.73E-125		39	IKZF1	37.07212	6.9206643	7.91E-301	2.24E-296		39	UVRAG	16.05009	1.7422736	5.71E-58
			40	ZNF292	50.173443	2.3418627	0	0		40	CREB5	38.83008	2.593097	0	0		40	ADH1B	31.153275	3.966475	4.58E-213	1.30E-208		40	ARHGAP29	30.683748	2.7055387	9.38E-207	2.66E-202		40	PRKAR2B	23.746006	4.3932395	1.21E-124	3.43E-120		40	SOS1	36.8144	2.4940417	1.09E-296	3.08E-292		40	ATF6	16.042957	1.5048293	6.40E-58
			41	GNAI1	49.264664	2.7212074	0	0		41	HIVEP2	38.827995	1.321398	0	0		41	LPAR1	30.93626	2.1009529	3.89E-210	1.10E-205		41	RAI14	30.56159	3.100264	3.97E-205	1.13E-200		41	TNS1	23.682901	2.1326172	5.41E-124	1.54E-119		41	FYB1	36.0052	4.992682	6.94E-284	1.97E-279		41	HS3ST2	15.790861	2.5804503	3.60E-56
			42	DYRK1A	49.26223	1.6847993	0	0		42	FTH1	38.697388	1.1914371	0	0		42	SLIT3	29.691	2.3795514	1.00E-193	2.85E-189		42	SEC14L1	30.52378	2.6196444	1.26E-204	3.58E-200		42	GJC1	23.671947	3.5389557	7.02E-124	1.99E-119		42	ZNF831	35.939472	7.3559065	7.39E-283	2.10E-278		42	CLDN5	15.7652645	3.545815	5.39E-56
			43	ARL8B	48.907757	2.3590157	0	0		43	BICC1	38.693775	2.1843448	0	0		43	ZFP36	29.407843	1.2526617	4.36E-190	1.24E-185		43	EMCN	30.27529	4.4313645	2.42E-201	6.88E-197		43	AGAP1	23.614477	1.8971497	2.74E-123	7.77E-119		43	ITK	35.837963	7.1323094	2.83E-281	8.04E-277		43	STK32B	15.763026	3.735935	5.59E-56
			44	ERO1A	48.862022	2.8361387	0	0		44	PEAK1	38.60647	1.370593	0	0		44	SERPINF1	29.17163	2.6240735	4.44E-187	1.26E-182		44	SAT1	30.223248	1.8526292	1.17E-200	3.33E-196		44	TJP1	23.527966	1.47899	2.11E-122	5.99E-118		44	EMB	35.333904	6.40579	1.77E-273	5.03E-269		44	CD9	15.60892	1.7136568	6.33E-55
			45	MAPK6	48.451305	2.2783222	0	0		45	SELENOM	38.601017	1.9206504	0	0		45	LAPTM4A	28.938107	1.3141594	3.96E-184	1.12E-179		45	SYNE2	30.193626	1.3860939	2.87E-200	8.15E-196		45	TRPC6	22.934011	4.024804	2.13E-116	6.04E-112		45	PPP1R16B	35.103767	5.013709	5.91E-270	1.68E-265		45	CAVIN2	15.550046	4.82429	1.59E-54
			46	SBF2	48.34606	1.980769	0	0		46	FNDC3B	38.225845	1.1626495	0	0		46	EGR1	28.83704	1.9293649	7.37E-183	2.09E-178		46	PTPRK	29.971045	1.8459941	2.34E-197	6.64E-193		46	TBC1D1	22.927496	2.671184	2.47E-116	7.01E-112		46	ANKRD44	34.910862	3.9994295	5.09E-267	1.44E-262		46	SEMA3A	15.468648	2.9569974	5.65E-54
			47	KCMF1	47.384117	2.1941485	0	0		47	LGALS3	37.97061	1.3074863	0	0		47	IGFBP5	28.445375	2.643385	5.56E-178	1.58E-173		47	MAST4	29.966166	1.8013201	2.71E-197	7.69E-193		47	PTEN	22.925776	1.6841096	2.57E-116	7.30E-112		47	BATF	34.82089	6.752399	1.17E-265	3.33E-261		47	TSHZ2	15.30587	1.5550984	6.99E-53
			48	PPP2R2A	47.258728	1.7470084	0	0		48	ABL2	37.915237	1.7945688	0	0		48	CD63	28.441738	1.1789345	6.17E-178	1.75E-173		48	TJP1	29.716875	1.5863873	4.65E-194	1.32E-189		48	IFITM1	22.888815	2.0718904	6.01E-116	1.70E-111		48	TMSB4X	34.27919	1.945883	1.60E-257	4.55E-253		48	FTL	15.286681	0.96468425	9.38E-53
			49	S100A14	46.994186	4.598144	0	0		49	PALM2AKAP2	37.85611	1.4627008	0	0		49	CD99	28.421194	1.5333321	1.11E-177	3.14E-173		49	PREX2	29.515358	3.7802184	1.83E-191	5.19E-187									49	BTG1	33.411556	1.621215	9.32E-245	2.64E-240		49	TPT1	15.279817	0.68593156	1.04E-52
			50	CDH1	46.3734	4.040894	0	0		50	CFH	37.48675	1.5593574	1.51E-307	4.30E-303		50	TWIST2	27.731367	2.366673	2.92E-169	8.30E-165		50	CRIM1	29.19041	2.2128992	2.57E-187	7.28E-183									50	TNRC6B	33.337017	1.6365682	1.12E-243	3.19E-239		50	PTPRE	15.211257	2.6122007	2.98E-52
[truncated: 49 more columns]
