# Supplementary material for: Impaired expression of metallothioneins contributes to allergen-induced inflammation in patients with atopic dermatitis
Source: Nat Commun. 2023 May 19;14:2880. doi: 10.1038/s41467-023-38588-1 (PMC10199008; doi:10.1038/s41467-023-38588-1)
Supplement: Supplementary file 9 — Supplementary Data 6 [file 41467_2023_38588_MOESM9_ESM.csv]

Supplementary Table 6		GO analysis of genes induced by HDM in patients responding to HDM
cumulative hypergeometric test, p value adjusted with g:SCS
	Gene_set	Term	Overlap	P-value	Adjusted P-value	Old P-value	Old Adjusted P-value	Odds Ratio	Combined Score	Genes
0	KEGG_2019_Human	Wnt signaling pathway	4/158	0.000556642	0.030879391	0	0	11.68713105	87.57854218	PPP3CA;CREBBP;CCND3;LEF1
1	KEGG_2019_Human	JAK-STAT signaling pathway	4/162	0.000611473	0.030879391	0	0	11.38895282	84.27414626	CREBBP;CCND3;IL10RA;IL7R
2	KEGG_2019_Human	Th1 and Th2 cell differentiation	Mar-92	0.001402512	0.037701781	0	0	14.87865169	97.74515458	PPP3CA;PRKCQ;RUNX3
3	KEGG_2019_Human	Prostate cancer	Mar-97	0.001632898	0.037701781	0	0	14.08368794	90.38064019	CREBBP;LEF1;HSP90B1
4	KEGG_2019_Human	Human T-cell leukemia virus 1 infection	4/219	0.001866425	0.037701781	0	0	8.345454545	52.44058769	PPP3CA;CREBBP;CCND3;ATM
5	KEGG_2019_Human	Cell cycle	3/124	0.003282729	0.055259264	0	0	10.9261708	62.48764848	CREBBP;CCND3;ATM
6	KEGG_2019_Human	FoxO signaling pathway	3/132	0.003913132	0.056460905	0	0	10.24444444	56.78922944	CREBBP;ATM;IL7R
7	KEGG_2019_Human	Cellular senescence	3/160	0.006677231	0.074933374	0	0	8.40552017	42.1036863	PPP3CA;CCND3;ATM
8	KEGG_2019_Human	Hippo signaling pathway	3/160	0.006677231	0.074933374	0	0	8.40552017	42.1036863	CCND3;LEF1;TP53BP2
9	KEGG_2019_Human	Human papillomavirus infection	4/330	0.008003068	0.076392583	0	0	5.472950363	26.42302273	CREBBP;CCND3;ATM;COL9A2
10	KEGG_2019_Human	Pathways in cancer	5/530	0.008595275	0.076392583	0	0	4.302768549	20.46630191	CREBBP;CCND3;LEF1;IL7R;HSP90B1
11	KEGG_2019_Human	Tuberculosis	3/179	0.009076346	0.076392583	0	0	7.490909091	35.22288032	PPP3CA;CREBBP;IL10RA
12	KEGG_2019_Human	PI3K-Akt signaling pathway	4/354	0.010177245	0.076971005	0	0	5.091428571	23.35744271	CCND3;COL9A2;IL7R;HSP90B1
13	KEGG_2019_Human	Long-term potentiation	Feb-67	0.011292228	0.076971005	0	0	13.30234114	59.642916	PPP3CA;CREBBP
14	KEGG_2019_Human	Viral carcinogenesis	3/201	0.012412002	0.076971005	0	0	6.651178451	29.19262995	CREBBP;CCND3;HDAC10
15	KEGG_2019_Human	Adherens junction	Feb-72	0.012955516	0.076971005	0	0	12.34906832	53.67193635	CREBBP;LEF1
16	KEGG_2019_Human	p53 signaling pathway	Feb-72	0.012955516	0.076971005	0	0	12.34906832	53.67193635	CCND3;ATM
17	KEGG_2019_Human	NF-kappa B signaling pathway	Feb-95	0.021856632	0.122185951	0	0	9.284244974	35.4959978	ATM;PRKCQ
18	KEGG_2019_Human	T cell receptor signaling pathway	2/101	0.024497119	0.122185951	0	0	8.718928415	32.34024706	PPP3CA;PRKCQ
19	KEGG_2019_Human	Melanogenesis	2/101	0.024497119	0.122185951	0	0	8.718928415	32.34024706	CREBBP;LEF1
20	KEGG_2019_Human	Glucagon signaling pathway	2/103	0.025405	0.122185951	0	0	8.545415411	31.38568104	PPP3CA;CREBBP
21	KEGG_2019_Human	Th17 cell differentiation	2/107	0.027261457	0.125154869	0	0	8.218219462	29.60433926	PPP3CA;PRKCQ
22	KEGG_2019_Human	MicroRNAs in cancer	3/299	0.03490954	0.153298414	0	0	4.427027027	14.85265415	CREBBP;KIF23;ATM
23	KEGG_2019_Human	Steroid biosynthesis	Jan-19	0.044647745	0.187892592	0	0	23.56264775	73.25512876	TM7SF2
24	KEGG_2019_Human	Kaposi sarcoma-associated herpesvirus infection	2/186	0.073470708	0.287421662	0	0	4.671077505	12.19556904	PPP3CA;CREBBP
25	KEGG_2019_Human	Focal adhesion	2/199	0.082518614	0.287421662	0	0	4.359964688	10.87694077	CCND3;COL9A2
26	KEGG_2019_Human	Epstein-Barr virus infection	2/201	0.083940151	0.287421662	0	0	4.31570898	10.69282162	CCND3;RUNX3
27	KEGG_2019_Human	Thyroid cancer	Jan-37	0.085142178	0.287421662	0	0	11.77068558	28.99629222	LEF1
28	KEGG_2019_Human	Primary immunodeficiency	Jan-37	0.085142178	0.287421662	0	0	11.77068558	28.99629222	IL7R
29	KEGG_2019_Human	Allograft rejection	Jan-38	0.087341902	0.287421662	0	0	11.4519839	27.9190773	CD80
30	KEGG_2019_Human	Human immunodeficiency virus 1 infection	2/212	0.091891519	0.287421662	0	0	4.0873706	9.75715258	PPP3CA;ATM
31	KEGG_2019_Human	Graft-versus-host disease	Jan-41	0.093910048	0.287421662	0	0	10.59148936	25.05329844	CD80
32	KEGG_2019_Human	Homologous recombination	Jan-41	0.093910048	0.287421662	0	0	10.59148936	25.05329844	ATM
33	KEGG_2019_Human	Type I diabetes mellitus	Jan-43	0.098263075	0.28986004	0	0	10.08611955	23.40087617	CD80
34	KEGG_2019_Human	Human cytomegalovirus infection	2/225	0.101561847	0.28986004	0	0	3.846558783	8.797415867	PPP3CA;IL10RA
35	KEGG_2019_Human	Sphingolipid metabolism	Jan-47	0.106907786	0.28986004	0	0	9.207215541	20.58538781	CERS2
36	KEGG_2019_Human	Intestinal immune network for IgA production	Jan-48	0.109056253	0.28986004	0	0	9.010864645	19.96709792	CD80
37	KEGG_2019_Human	Notch signaling pathway	Jan-48	0.109056253	0.28986004	0	0	9.010864645	19.96709792	CREBBP
38	KEGG_2019_Human	Amyotrophic lateral sclerosis (ALS)	Jan-51	0.115471334	0.299041146	0	0	8.46893617	18.28217177	PPP3CA
39	KEGG_2019_Human	Autoimmune thyroid disease	Jan-53	0.119722904	0.302300333	0	0	8.142389525	17.2828352	CD80
40	KEGG_2019_Human	Endometrial cancer	Jan-58	0.130264481	0.309074873	0	0	7.426278462	15.13615481	LEF1
41	KEGG_2019_Human	VEGF signaling pathway	Jan-59	0.132357914	0.309074873	0	0	7.29787234	14.75808991	PPP3CA
42	KEGG_2019_Human	Viral myocarditis	Jan-59	0.132357914	0.309074873	0	0	7.29787234	14.75808991	CD80
43	KEGG_2019_Human	Basal cell carcinoma	Jan-63	0.140682419	0.309074873	0	0	6.825669183	13.38684559	LEF1
44	KEGG_2019_Human	Acute myeloid leukemia	Jan-66	0.146874426	0.309074873	0	0	6.509656301	12.48667497	LEF1
45	KEGG_2019_Human	Amphetamine addiction	Jan-68	0.150978137	0.309074873	0	0	6.31470308	11.93870546	PPP3CA
46	KEGG_2019_Human	Adipocytokine signaling pathway	Jan-69	0.153022738	0.309074873	0	0	6.221526909	11.67885591	PRKCQ
47	KEGG_2019_Human	Renal cell carcinoma	Jan-69	0.153022738	0.309074873	0	0	6.221526909	11.67885591	CREBBP
48	KEGG_2019_Human	Renin secretion	Jan-69	0.153022738	0.309074873	0	0	6.221526909	11.67885591	PPP3CA
49	KEGG_2019_Human	Cytokine-cytokine receptor interaction	2/294	0.156851804	0.309074873	0	0	2.927337701	5.422757968	IL10RA;IL7R
50	KEGG_2019_Human	B cell receptor signaling pathway	Jan-71	0.157097487	0.309074873	0	0	6.043161094	11.18521876	PPP3CA
51	KEGG_2019_Human	Arrhythmogenic right ventricular cardiomyopathy (ARVC)	Jan-72	0.159127657	0.309074873	0	0	5.957746479	10.95062711	LEF1
52	KEGG_2019_Human	Thyroid hormone synthesis	Jan-74	0.163173644	0.310953549	0	0	5.793937628	10.50406327	HSP90B1
53	KEGG_2019_Human	ECM-receptor interaction	Jan-82	0.179167828	0.335110196	0	0	5.219595482	8.974741207	COL9A2
54	KEGG_2019_Human	Colorectal cancer	Jan-86	0.187052282	0.342709764	0	0	4.972966208	8.336517035	LEF1
55	KEGG_2019_Human	TGF-beta signaling pathway	Jan-90	0.194862565	0.342709764	0	0	4.748505857	7.76599501	CREBBP
56	KEGG_2019_Human	Protein digestion and absorption	Jan-90	0.194862565	0.342709764	0	0	4.748505857	7.76599501	COL9A2
57	KEGG_2019_Human	Rheumatoid arthritis	Jan-91	0.196803627	0.342709764	0	0	4.695508274	7.632778142	CD80
58	KEGG_2019_Human	IL-17 signaling pathway	Jan-93	0.200672014	0.343523279	0	0	4.592969473	7.376692362	HSP90B1
59	KEGG_2019_Human	Hematopoietic cell lineage	Jan-97	0.208354139	0.348724075	0	0	4.40070922	6.902583071	IL7R
60	KEGG_2019_Human	HIF-1 signaling pathway	1/100	0.214068244	0.348724075	0	0	4.26670965	6.576964037	CREBBP
61	KEGG_2019_Human	Inflammatory mediator regulation of TRP channels	1/100	0.214068244	0.348724075	0	0	4.26670965	6.576964037	PRKCQ
62	KEGG_2019_Human	Toll-like receptor signaling pathway	1/104	0.221624269	0.349750799	0	0	4.100185912	6.178044569	CD80
63	KEGG_2019_Human	C-type lectin receptor signaling pathway	1/104	0.221624269	0.349750799	0	0	4.100185912	6.178044569	PPP3CA
64	KEGG_2019_Human	Insulin resistance	1/108	0.229109148	0.356000368	0	0	3.946112547	5.814820824	PRKCQ
65	KEGG_2019_Human	Toxoplasmosis	1/113	0.238366197	0.362099324	0	0	3.76899696	5.404542426	IL10RA
66	KEGG_2019_Human	Glutamatergic synapse	1/114	0.240204502	0.362099324	0	0	3.735454717	5.327746925	PPP3CA
67	KEGG_2019_Human	Thyroid hormone signaling pathway	1/116	0.243868088	0.362215836	0	0	3.670120259	5.179008816	CREBBP
68	KEGG_2019_Human	Sphingolipid signaling pathway	1/119	0.249331056	0.364080538	0	0	3.576271186	4.967346711	CERS2
69	KEGG_2019_Human	Oocyte meiosis	1/125	0.2601413	0.364080538	0	0	3.402196294	4.581160506	PPP3CA
70	KEGG_2019_Human	Osteoclast differentiation	1/127	0.263710727	0.364080538	0	0	3.347855454	4.462364935	PPP3CA
71	KEGG_2019_Human	Autophagy	1/128	0.265489111	0.364080538	0	0	3.321326855	4.404682073	PRKCQ
72	KEGG_2019_Human	Dopaminergic synapse	1/131	0.270799066	0.364080538	0	0	3.244189853	4.238138855	PPP3CA
73	KEGG_2019_Human	Natural killer cell mediated cytotoxicity	1/131	0.270799066	0.364080538	0	0	3.244189853	4.238138855	PPP3CA
74	KEGG_2019_Human	Vascular smooth muscle contraction	1/132	0.272560684	0.364080538	0	0	3.219262628	4.184700156	PRKCQ
75	KEGG_2019_Human	Systemic lupus erythematosus	1/133	0.274318135	0.364080538	0	0	3.194713088	4.132255213	CD80
76	KEGG_2019_Human	Estrogen signaling pathway	1/137	0.281306459	0.364080538	0	0	3.100125156	3.931921609	HSP90B1
77	KEGG_2019_Human	Measles	1/138	0.283043217	0.364080538	0	0	3.077341202	3.884083682	CCND3
78	KEGG_2019_Human	Fluid shear stress and atherosclerosis	1/139	0.284775866	0.364080538	0	0	3.05488745	3.837100064	HSP90B1
79	KEGG_2019_Human	Apoptosis	1/143	0.291665555	0.367346009	0	0	2.968234942	3.657303244	ATM
80	KEGG_2019_Human	Cell adhesion molecules (CAMs)	1/145	0.295085987	0.367346009	0	0	2.926713948	3.57202067	CD80
81	KEGG_2019_Human	Breast cancer	1/147	0.298490245	0.367346009	0	0	2.886330516	3.489625626	LEF1
82	KEGG_2019_Human	Gastric cancer	1/149	0.301878403	0.367346009	0	0	2.847038528	3.409986247	LEF1
83	KEGG_2019_Human	Oxytocin signaling pathway	1/153	0.30860672	0.370666466	0	0	2.771556551	3.258484568	PPP3CA
84	KEGG_2019_Human	Cushing syndrome	1/155	0.311947026	0.370666466	0	0	2.735285991	3.186394535	LEF1
85	KEGG_2019_Human	Necroptosis	1/162	0.323514126	0.371182313	0	0	2.615435443	2.95155159	SHARPIN
86	KEGG_2019_Human	Hepatitis B	1/163	0.325150948	0.371182313	0	0	2.599159443	2.920066612	CREBBP
87	KEGG_2019_Human	Protein processing in endoplasmic reticulum	1/165	0.328412966	0.371182313	0	0	2.567202906	2.858537872	HSP90B1
88	KEGG_2019_Human	cGMP-PKG signaling pathway	1/166	0.33003818	0.371182313	0	0	2.551515152	2.828474298	PPP3CA
89	KEGG_2019_Human	Hepatocellular carcinoma	1/168	0.333277064	0.371182313	0	0	2.520703274	2.769701144	LEF1
90	KEGG_2019_Human	Alzheimer disease	1/171	0.338106662	0.371182313	0	0	2.475844806	2.684790921	PPP3CA
91	KEGG_2019_Human	Influenza A	1/171	0.338106662	0.371182313	0	0	2.475844806	2.684790921	CREBBP
92	KEGG_2019_Human	NOD-like receptor signaling pathway	1/178	0.349242897	0.376314532	0	0	2.377088592	2.50066777	SHARPIN
93	KEGG_2019_Human	Alcoholism	1/180	0.352390839	0.376314532	0	0	2.350291216	2.451387539	HDAC10
94	KEGG_2019_Human	Axon guidance	1/181	0.353959214	0.376314532	0	0	2.337115839	2.427266783	PPP3CA
95	KEGG_2019_Human	Transcriptional misregulation in cancer	1/186	0.36174547	0.379878886	0	0	2.273375503	2.311601033	ATM
96	KEGG_2019_Human	Calcium signaling pathway	1/188	0.364834177	0.379878886	0	0	2.248833769	2.267526835	PPP3CA
97	KEGG_2019_Human	Huntington disease	1/193	0.372492057	0.383894875	0	0	2.189716312	2.162431495	CREBBP
98	KEGG_2019_Human	cAMP signaling pathway	1/212	0.400776161	0.408872649	0	0	1.990622164	1.820129776	CREBBP
99	KEGG_2019_Human	MAPK signaling pathway	1/295	0.510376084	0.515479845	0	0	1.42263714	0.956876275	PPP3CA
100	KEGG_2019_Human	Herpes simplex virus 1 infection	1/492	0.697897281	0.697897281	0	0	0.843307189	0.303323554	ZNF624
