# Supplementary material for: Impaired expression of metallothioneins contributes to allergen-induced inflammation in patients with atopic dermatitis
Source: Nat Commun. 2023 May 19;14:2880. doi: 10.1038/s41467-023-38588-1 (PMC10199008; doi:10.1038/s41467-023-38588-1)
Supplement: Supplementary file 10 — Supplementary Data 7 [file 41467_2023_38588_MOESM10_ESM.csv]

Supplementary Table 7 transcriptional profiles in LC from control patch test sites. Genes binned by the level of expression.
Statistical test for Gene ontology analyses: ToppGene, Benjamini-Hochberg-adjusted p-value
>500	<500�100	<100 �10	<10 �1	<1		>500																>1000	do not use
ZNF354B	SRRM2	UBAP2L	RAB36	RAD17P2			7: Pathway [Display Chart]�82 input genes in category / 950 annotations before applied cutoff / 12450 genes in category
PLCG2	SCGB3A2	H3F3A	ZC3H12B	AC005077.8				ID	Name	Source	pValue	FDR B&H	FDR B&Y	Bonferroni	Genes from Input	Genes in Annotation						2: GO: Biological Process [Display Chart]�43 input genes in category / 1769 annotations before applied cutoff / 20146 genes in category
RNA5-8SP6	ANKRD30BL	HLA-DRB4	CYBB	RP11-495P10.10			1	1270127	Respiratory electron transport, ATP synthesis by chemiosmotic coupling, and heat production by uncoupling proteins.	BioSystems: REACTOME	3.09E-11	2.12E-08	1.58E-07	2.93E-08	12	126							ID	Name	Source	pValue	FDR B&H	FDR B&Y	Bonferroni	Genes from Input	Genes in Annotation
PCSK5	MT-ATP8	GRIPAP1	IL1A	ICE2P2			2	82942	Oxidative phosphorylation	BioSystems: KEGG	5.87E-11	2.12E-08	1.58E-07	5.57E-08	12	133						1	GO:0022904	respiratory electron transport chain		4.81E-12	8.50E-09	6.85E-08	8.50E-09	9	125
MT-CO1	CCL22	IGSF3	ANKRD26P3	TMPOP2			3	83074	Antigen processing and presentation	BioSystems: KEGG	6.71E-11	2.12E-08	1.58E-07	6.37E-08	10	77						2	GO:0006119	oxidative phosphorylation		3.00E-11	1.11E-08	8.97E-08	5.31E-08	9	153
MT-ND4	EIF4A1	PPL	PPIH	GRPR			4	83098	Parkinson's disease	BioSystems: KEGG	1.27E-10	3.02E-08	2.24E-07	1.21E-07	12	142						3	GO:0042775	mitochondrial ATP synthesis coupled electron transport		3.48E-11	1.11E-08	8.97E-08	6.16E-08	8	100
KIAA1328	RP11-536C10.3	RAF1	WNT3	RP11-46D6.4			5	1270121	The citric acid (TCA) cycle and respiratory electron transport	BioSystems: REACTOME	1.10E-09	1.99E-07	1.48E-06	1.05E-06	12							4	GO:0015985	energy coupled proton transport, down electrochemical gradient		3.57E-11	1.11E-08	8.97E-08	6.32E-08	9	156
MT-ND5	KYNU	ARF6	CFI	Z95704.3																		5	GO:0015986	ATP synthesis coupled proton transport		3.57E-11	1.11E-08	8.97E-08	6.32E-08	9	156
SOD2	SAMD12	CHURC1	KATNA1	EIF2AP4																		6	GO:0042773	ATP synthesis coupled electron transport		3.78E-11	1.11E-08	8.97E-08	6.68E-08	8	101
MT-ND2	FCGBP	ZNF609	GPAA1P2	DSTNP1			1: GO: Molecular Function [Display Chart]�104 input genes in category / 515 annotations before applied cutoff / 19242 genes in category															7	GO:0046034	ATP metabolic process		6.73E-11	1.70E-08	1.37E-07	1.19E-07	11	329
MT-CYB	SMAD2	RNA5SP145	HSP90B2P	FIGLA				ID	Name	Source	pValue	FDR B&H	FDR B&Y	Bonferroni	Genes from Input	Genes in Annotation						8	GO:0006754	ATP biosynthetic process		1.35E-10	3.00E-08	2.41E-07	2.40E-07	9	181
MT-ND1	FSIP2	IFIT1	NRM	RP13-238N7.2			1	GO:0023026	MHC class II protein complex binding		1.74E-08	8.98E-06	6.13E-05	8.98E-06	5	16
LRRK1	RNF213	PCNX1	EIF4BP3	ASIP			2	GO:0050136	NADH dehydrogenase (quinone) activity		1.93E-07	2.10E-05	1.43E-04	9.96E-05	6	47
ZFHX3	RGS1	DOT1L	RNF135	PHKA1P1			3	GO:0008137	NADH dehydrogenase (ubiquinone) activity		1.93E-07	2.10E-05	1.43E-04	9.96E-05	6	47						<1000	do not use
AHNAK	SULT1B1	LARGE1	EDN2	RP11-322A17.3			4	GO:0003954	NADH dehydrogenase activity		1.93E-07	2.10E-05	1.43E-04	9.96E-05	6	47
MT-CO2	NFKBIA	WDR33	NGFR	RP11-119H12.4			5	GO:0023023	MHC protein complex binding		2.04E-07	2.10E-05	1.43E-04	1.05E-04	5	25						2: GO: Biological Process [Display Chart]�1354 input genes in category / 8680 annotations before applied cutoff / 20146 genes in category
RPAP2	MT-ND6	CSRNP1	ELMO3	OR2L8																			ID	Name	Source	pValue	FDR B&H	FDR B&Y	Bonferroni	Genes from Input	Genes in Annotation
HSPA1B	RNA5SP389	HSPD1	CISD3	EIF2S2P4																		1	GO:0006413	translational initiation		4.31E-45	3.74E-41	3.61E-40	3.74E-41	83	198
HSPA1A	B2M	FAM135B	BBOF1	ADH1A		<500 �100																2	GO:0000184	nuclear-transcribed mRNA catabolic process, nonsense-mediated decay		2.48E-44	1.08E-40	1.04E-39	2.15E-40	65	120
MT-ATP6	FLNA	PLXNC1	HOMER3	PGDP1			2: GO: Biological Process [Display Chart]�1287 input genes in category / 8530 annotations before applied cutoff / 20146 genes in category															3	GO:0016032	viral process		4.12E-44	1.19E-40	1.15E-39	3.58E-40	178	853
MT-CO3	FGF13	GJB4	MROH2B	RPS6P2				ID	Name	Source	pValue	FDR B&H	FDR B&Y	Bonferroni	Genes from Input	Genes in Annotation						4	GO:0044403	symbiotic process		1.65E-43	3.57E-40	3.44E-39	1.43E-39	184	911
CD74	MTRNR2L8	JMJD1C	ZBTB14	MMP27			1	GO:0006413	translational initiation		1.14E-42	9.69E-39	9.33E-38	9.69E-39	79	198						5	GO:0044419	interspecies interaction between organisms		6.93E-42	1.20E-38	1.16E-37	6.02E-38	187	960
BLOC1S6	HLA-DRA	ENOSF1	CA5BP1	TAS2R18			2	GO:0000184	nuclear-transcribed mRNA catabolic process, nonsense-mediated decay		5.27E-42	2.25E-38	2.17E-37	4.50E-38	62	120						6	GO:0006614	SRP-dependent cotranslational protein targeting to membrane		1.38E-41	1.83E-38	1.77E-37	1.20E-37	59	105
MIPOL1	MYH9	BCLAF1	PELO	RP11-281B1.2			3	GO:0006613	cotranslational protein targeting to membrane		2.54E-40	5.78E-37	5.56E-36	2.17E-36	58	109						7	GO:0006613	cotranslational protein targeting to membrane		1.48E-41	1.83E-38	1.77E-37	1.28E-37	60	109
TMEM45A	NEDD4	BCL6	AC129778.2	AC068042.1			4	GO:0006614	SRP-dependent cotranslational protein targeting to membrane		2.71E-40	5.78E-37	5.56E-36	2.31E-36	57	105						8	GO:0045047	protein targeting to ER		1.08E-40	1.17E-37	1.13E-36	9.36E-37	62	120
HLA-DQA1	DSP	PDIA3	KCNA1	ZNF965P			5	GO:0045047	protein targeting to ER		1.33E-39	2.27E-36	2.18E-35	1.13E-35	60	120
C12orf45	MAP4K4	CYB5R3	IGKV1OR2-118	CTD-2312P21.1
FTH1	SAT1	CLIP2	KIF2B	FAM166AP5		<100 �10
C4orf32	ATP9B	PIPSL	MED18	RP11-407P15.2		2: GO: Biological Process [Display Chart]�10835 input genes in category / 14842 annotations before applied cutoff / 20146 genes in category
PLEC	HLA-DRB1	RNA5SP149	ZNF17	AC004074.4			ID	Name	Source	pValue	FDR B&H	FDR B&Y	Bonferroni	Genes from Input	Genes in Annotation
MTRNR2L12	REL	UGGT2	C2orf74	AMD1P1		1	GO:0070647	protein modification by small protein conjugation or removal		3.76E-35	5.57E-31	5.68E-30	5.57E-31	810	1138
REXO1L1P	ASTN2	SF3B3	C1orf127	HMGN2P41		2	GO:0051640	organelle localization		1.28E-30	9.48E-27	9.65E-26	1.90E-26	676	944
CFLAR	ORC4	GNPTAB	GLMN	U40455.1		3	GO:0032446	protein modification by small protein conjugation		3.88E-30	1.92E-26	1.96E-25	5.76E-26	669	935
STUM	PPP1R15A	OGT	DAW1	RPL12P7		4	GO:0006886	intracellular protein transport		2.55E-29	9.45E-26	9.62E-25	3.78E-25	1034	1536
ADAMTSL3	ACTB	MYO5B	ACRBP	GAPDHP67		5	GO:0030163	protein catabolic process		9.76E-29	2.90E-25	2.95E-24	1.45E-24	683	964
TBC1D8B	NUPR1	FAM129B	TCL1B	LINC00328-2P		6	GO:1901565	organonitrogen compound catabolic process		2.45E-28	6.06E-25	6.17E-24	3.64E-24	917	1348
KPNA5	HSP90AB1	SH2D3A	RNF25	THEM7P		7	GO:0009057	macromolecule catabolic process		1.09E-27	2.31E-24	2.36E-23	1.62E-23	978	1453
EEF1A1	NPIPB5	MPV17L	CXCR5	OR56B1		8	GO:0044257	cellular protein catabolic process		5.00E-27	8.42E-24	8.58E-23	7.41E-23	570	791
TFPI	WDR74	YME1L1	EGF	RP11-431K24.2		9	GO:0030030	cell projection organization		5.11E-27	8.42E-24	8.58E-23	7.58E-23	1199	1828
FAM228B	CYP3A5	CANX	CNGB3	GON7		10	GO:0016567	protein ubiquitination		5.94E-27	8.82E-24	8.98E-23	8.82E-23	608	852
FRK	VIM	RAD23B	THYN1	PABPC1P7		11	GO:0051603	proteolysis involved in cellular protein catabolic process		9.11E-27	1.21E-23	1.23E-22	1.35E-22	534	735
HSP90AA1	RASEF	HGS	ANGPT4	RPL23AP6
MACF1	TPT1	GATAD2B	RP11-255M2.3	RP11-472F14.4
UBC	DDX5	ERBB3	CLDN3	RP11-83J16.1		<10 �1
SRRM2	PDE4DIP	CDH8	NRN1	PA2G4P1		1: GO: Molecular Function [Display Chart]�4835 input genes in category / 2791 annotations before applied cutoff / 19242 genes in category
SCGB3A2	CYB5RL	ZNF200	COL6A4P2	RP11-589C21.1			ID	Name	Source	pValue	FDR B&H	FDR B&Y	Bonferroni	Genes from Input	Genes in Annotation
ANKRD30BL	ZNF471	FYTTD1	STYXL1	CLDN25		1	GO:0030546	signaling receptor activator activity		3.34E-21	4.07E-18	3.47E-17	9.32E-18	222	502
MT-ATP8	ACTG1	DPF2	DYRK1B	HSPD1P10		2	GO:0030545	receptor regulator activity		3.86E-21	4.07E-18	3.47E-17	1.08E-17	237	547
CCL22	MORC4	SUGT1	LRRC15	RP11-104D21.1		3	GO:0048018	receptor ligand activity		4.38E-21	4.07E-18	3.47E-17	1.22E-17	220	497
EIF4A1	UNC80	EMP1	RAB6C-AS1	UBE2V1P5		4	GO:0001653	peptide receptor activity		1.27E-13	8.86E-11	7.54E-10	3.54E-10	83	158
RP11-536C10.3	SMG1	PDZD9	RP11-235E17.2	RP4-785G19.2		5	GO:0008528	G protein-coupled peptide receptor activity		6.89E-12	3.84E-09	3.27E-08	1.92E-08	77	151
KYNU	PEAK1	ZNF121	ZNF99	RNA5SP484		6	GO:0005179	hormone activity		1.38E-11	6.40E-09	5.45E-08	3.84E-08	67	126
SAMD12	TAOK1	RP11-382A20.3	TEAD3	RP1-159M24.1		7	GO:0008083	growth factor activity		1.83E-11	7.31E-09	6.23E-08	5.12E-08	82	167
FCGBP	ZFP36	NRBP1	COL8A2	RP11-347H15.6		8	GO:0005125	cytokine activity		7.64E-11	2.67E-08	2.27E-07	2.13E-07	101	225
SMAD2	FTO	AQP7	SAAL1	MTCO1P48
FSIP2	MTATP6P1	NME6	PLK4	CTXN1		<1
RNF213	EEF2	RILPL1	MRPL32	HNRNPH1P3
RGS1	ABCC9	IER2	PCSK1	AC098826.5			2: GO: Biological Process [Display Chart]�406 input genes in category / 3588 annotations before applied cutoff / 20146 genes in category
SULT1B1	SP100	EHBP1L1	DGUOK	RPS27AP14				ID	Name	Source	pValue	FDR B&H	FDR B&Y	Bonferroni	Genes from Input	Genes in Annotation
NFKBIA	HLA-DQB1	NFKBIE	TEPP	HCG4P5			1	GO:0007186	G protein-coupled receptor signaling pathway		1.01E-32	3.63E-29	3.18E-28	3.63E-29	104	1392
MT-ND6	ERVW-1	SLC38A6	ABCD1P2	CYLC1			2	GO:0050907	detection of chemical stimulus involved in sensory perception		3.21E-32	5.75E-29	5.04E-28	1.15E-28	62	478
RNA5SP389	MT-ND3	MYO1C	CCDC144NL	RP11-259G18.1			3	GO:0009593	detection of chemical stimulus		5.29E-32	6.33E-29	5.55E-28	1.90E-28	64	518
B2M	ADAM32	SMC5	CD244	RP11-528A10.1			4	GO:0007606	sensory perception of chemical stimulus		1.42E-30	1.27E-27	1.12E-26	5.10E-27	63	529
FLNA	HNRNPA2B1	KIAA0368	SMPD1	PRSS44			5	GO:0050906	detection of stimulus involved in sensory perception		1.78E-28	1.28E-25	1.12E-24	6.39E-25	62	556
FGF13	ROCK1P1	KIF1C	AOC4P	MTND6P15			6	GO:0050911	detection of chemical stimulus involved in sensory perception of smell		1.54E-27	9.23E-25	8.09E-24	5.54E-24	54	427
MTRNR2L8	RP11-216M21.1	PIGN	ADIRF	MARK3P1			7	GO:0051606	detection of stimulus		1.32E-26	6.74E-24	5.91E-23	4.72E-23	68	728
HLA-DRA	INTU	SLC2A11	ZNF879	CCDC75P1			8	GO:0007608	sensory perception of smell		4.52E-26	2.03E-23	1.78E-22	1.62E-22	54	457
MYH9	HLA-DPB1	BDH1	ZCCHC24	RP11-307N16.6			9	GO:0007600	sensory perception		4.76E-17	1.90E-14	1.66E-13	1.71E-13	67	1057
NEDD4	LMNA	CTD-2554C21.2	SELO	GM2AP2			10	GO:0050877	nervous system process		1.05E-13	3.76E-11	3.29E-10	3.76E-10	79	1616
DSP	KCNJ6	MCM3AP	DIRAS2	RP11-314A15.2			11	GO:0070098	chemokine-mediated signaling pathway		2.55E-11	8.30E-09	7.28E-08	9.13E-08	16	89
MAP4K4	CYB5R4	AP1S3	NECAB3	STX16-NPEPL1			12	GO:0002250	adaptive immune response		4.96E-11	1.48E-08	1.30E-07	1.78E-07	44	715
SAT1	AKAP13	CYCS	CD164L2	PRAMEF19			13	GO:1990868	response to chemokine		1.59E-10	4.06E-08	3.56E-07	5.69E-07	16	100
ATP9B	PRRC2C	PCYT1A	Mar-02	HCG4B			14	GO:1990869	cellular response to chemokine		1.59E-10	4.06E-08	3.56E-07	5.69E-07	16	100
HLA-DRB1	CD83	ACSBG1	GGT7	HNRNPA1P67			15	GO:0006959	humoral immune response		1.14E-08	2.73E-06	2.39E-05	4.09E-05	27	373
REL	CXCL8	HIPK2	NBEAP1	IMPDH1P4			16	GO:0031424	keratinization		3.59E-08	8.05E-06	7.05E-05	1.29E-04	20	226
ASTN2	CHD2	RERE	FNDC4	CTB-179I1.3			17	GO:0048247	lymphocyte chemotaxis		7.63E-07	1.59E-04	1.39E-03	2.74E-03	10	66
ORC4	NAV3	ITGA11	NDUFAF3	KRT8P3			18	GO:0006958	complement activation, classical pathway		7.96E-07	1.59E-04	1.39E-03	2.86E-03	14	138
PPP1R15A	SFT2D2	XRCC5	PTGES3L	UTS2			19	GO:0002377	immunoglobulin production		1.09E-06	2.07E-04	1.81E-03	3.93E-03	17	207
ACTB	SHISA9	FLVCR1	CACNG2	GAL			20	GO:0050900	leukocyte migration		1.49E-06	2.68E-04	2.34E-03	5.35E-03	29	534
NUPR1	CFAP54	ADAMTS4	ANKRD20A1	RP11-756P10.7			21	GO:0001580	detection of chemical stimulus involved in sensory perception of bitter taste		1.65E-06	2.81E-04	2.46E-03	5.90E-03	8	42
HSP90AB1	KMT2C	ZBTB8A	AVPR1A	NAT2			22	GO:0030216	keratinocyte differentiation		2.08E-06	3.39E-04	2.97E-03	7.45E-03	21	317
NPIPB5	GABRP	C16orf62	RNF223	RP11-777B9.1			23	GO:0002455	humoral immune response mediated by circulating immunoglobulin		2.55E-06	3.97E-04	3.48E-03	9.13E-03	14	152
WDR74	KLRD1	ADGRD1	INSRR	HNRNPA1P9			24	GO:0050913	sensory perception of bitter taste		2.85E-06	4.26E-04	3.73E-03	1.02E-02	8	45
CYP3A5	RPL13A	PRR14L	ITGB3	IL9RP2			25	GO:0030593	neutrophil chemotaxis		3.31E-06	4.75E-04	4.16E-03	1.19E-02	12	114
VIM	LCP1	ZFYVE16	NEMP2	OR2L3			26	GO:0071621	granulocyte chemotaxis		4.52E-06	6.24E-04	5.47E-03	1.62E-02	13	138
RASEF	C15orf40	CARD10	FA2H	PA2G4P2			27	GO:0050912	detection of chemical stimulus involved in sensory perception of taste		4.73E-06	6.29E-04	5.51E-03	1.70E-02	8	48
TPT1	AC009299.4	CACNB4	DDAH1	RP11-229M1.2			28	GO:0050909	sensory perception of taste		7.64E-06	9.79E-04	8.58E-03	2.74E-02	9	67
DDX5	RP11-124L9.2	MOB3A	PGRMC1	GPR62			29	GO:0016064	immunoglobulin mediated immune response		1.87E-05	2.27E-03	1.99E-02	6.71E-02	16	230
PDE4DIP	USP8	PIKFYVE	PCDHGA10	SPRR2B			30	GO:1990266	neutrophil migration		1.90E-05	2.27E-03	1.99E-02	6.81E-02	12	135
CYB5RL	CD44	PFKL	RGAG1	HMX1			31	GO:0072676	lymphocyte migration		2.12E-05	2.43E-03	2.13E-02	7.60E-02	11	115
ZNF471	NEGR1	SEC14L1	FBXO5	TRY2P			32	GO:0006956	complement activation		2.17E-05	2.43E-03	2.13E-02	7.78E-02	14	183
ACTG1	HNRNPA1P54	MZB1	NWD2	TRAV7			33	GO:0030449	regulation of complement activation		2.30E-05	2.44E-03	2.14E-02	8.25E-02	11	116
MORC4	XAF1	LIMS1	ABHD10	AC073135.3			34	GO:0019724	B cell mediated immunity		2.31E-05	2.44E-03	2.14E-02	8.30E-02	16	234
UNC80	UBR4	ASAH1	SPDL1	AC006116.13			35	GO:0097530	granulocyte migration		2.74E-05	2.81E-03	2.47E-02	9.85E-02	13	163
SMG1	ZNF670-ZNF695	SMARCA4	RP11-206L10.8	MTND6P20			36	GO:0009913	epidermal cell differentiation		4.45E-05	4.43E-03	3.88E-02	1.60E-01	21	388
PEAK1	RP11-455G16.1	LRCH4	HDAC8	DNAJC19P5			37	GO:0043588	skin development		5.05E-05	4.90E-03	4.29E-02	1.81E-01	23	452
TAOK1	METTL21A	RAB3GAP2	CCDC86	RP11-403P17.5			38	GO:0048245	eosinophil chemotaxis		6.44E-05	5.94E-03	5.21E-02	2.31E-01	5	22
ZFP36	MCFD2	TIPARP	LRRFIP1P1	OR8C1P			39	GO:0002548	monocyte chemotaxis		6.53E-05	5.94E-03	5.21E-02	2.34E-01	8	68
FTO	CIITA	EIF2AK2	CTD-2062F14.2	IGFALS			40	GO:0002440	production of molecular mediator of immune response		6.62E-05	5.94E-03	5.21E-02	2.38E-01	18	311
MTATP6P1	PTMA	S100A11	SMIM22	CTB-23I7.1			41	GO:0072376	protein activation cascade		8.36E-05	7.32E-03	6.41E-02	3.00E-01	14	207
EEF2	NCL	HNRNPL	COX16	RP11-255M6.1			42	GO:0097529	myeloid leukocyte migration		9.05E-05	7.73E-03	6.78E-02	3.25E-01	15	235
ABCC9	ZNF562	S100A6	MAK16	GLUD2			43	GO:0042742	defense response to bacterium		1.10E-04	9.14E-03	8.01E-02	3.93E-01	19	353
SP100	RPS6KA5	EYA3	RMDN2	TPT1P1			44	GO:0002920	regulation of humoral immune response		1.13E-04	9.25E-03	8.11E-02	4.07E-01	11	138
HLA-DQB1	EIF4A2	KIF6	HOXC6	EIF4BP1			45	GO:0038096	Fc-gamma receptor signaling pathway involved in phagocytosis		1.21E-04	9.44E-03	8.27E-02	4.34E-01	11	139
ERVW-1	ZFP36L1	FAM177A1	DLAT	RP1-269O5.3			46	GO:0002433	immune response-regulating cell surface receptor signaling pathway involved in phagocytosis		1.21E-04	9.44E-03	8.27E-02	4.34E-01	11	139
MT-ND3	TNFAIP3	ZCCHC6	NCS1	RP11-524L6.2			47	GO:0072677	eosinophil migration		1.50E-04	1.15E-02	1.01E-01	5.40E-01	5	26
ADAM32	ENTPD1	PXMP4	GGACT	OR6K1P			48	GO:0038094	Fc-gamma receptor signaling pathway		1.56E-04	1.16E-02	1.02E-01	5.59E-01	11	143
HNRNPA2B1	NR4A3	MAPK1	ADGRA1	PHBP17			49	GO:0071674	mononuclear cell migration		1.62E-04	1.19E-02	1.04E-01	5.83E-01	9	98
ROCK1P1	HOXB13	TTF2	C9orf16	RP11-31K23.1			50	GO:0002431	Fc receptor mediated stimulatory signaling pathway		1.76E-04	1.26E-02	1.11E-01	6.32E-01	11	145
RP11-216M21.1	PDE10A	TSPYL2	UXT	RP13-580B18.1
INTU	RAPGEF1	PLEKHB2	KRT72	AC009500.2
HLA-DPB1	WDPCP	HOOK2	CYP4F30P	AC145212.1
	MT-ND4L	UTP6	CRIP2	VPS35P1
	GCC2	Mar-06	PILRA	MS4A6E
	CCDC125	DFFA	FAM71F1	IGLV3-6
	HLA-DPA1	USP53	LEF1	RP11-158I9.1
	C2CD3	SH3BP5	CDH2	PPP1R14BP2
	ASB3	CBWD5	ABHD14A	CH17-13I23.3
	FTL	RPS12	FEN1	HMGB1P27
	NACA	VPS4A	ADAM3A	AC004870.5
	MSN	SMARCC1	CDC45	MYCLP2
	C12orf65	MTAP	ZNF821	IFITM5
	KIAA1161	EDEM1	ADAMTS13	RPL31P11
	FAM83A	TUBB	RRS1	RNA5SP92
	JUN	GTPBP1	MTRNR2L11	FAM133CP
	AGO2	ARMC9	ERVMER34-1	S100G
	MECOM	HSPA4L	HPGD	CTD-2545G14.2
	CACNA1A	EFTUD2	CBLN2	CXCL11
	CLN5	ETFB	ALOX5AP	KCNA6
	SYTL2	CORO1C	PRND	TACC1P1
	PABPC1	DCTN4	ACKR3	MYL6P2
	PKM	PRDM1	SLC26A5	SLC7A15P
	TBC1D8	AMPD3	ERLIN1	RSU1P3
	IQGAP1	KIFC3	PPARG	OGN
	SZT2	PACSIN2	ARSE	LINC01198
	SMG1P3	PNPT1	NFATC4	PRSS41
	FOSB	SPEF2	BAK1	IGLV6-57
	WTIP	MARCKS	CDADC1	RP11-56P9.5
	SYNE2	CDK6	ANP32C	RP11-403B2.3
	DST	PPP4R3A	NDST3	REC114
	HHLA1	CCDC13	CNKSR1	AC009502.1
	LRRFIP1	DNAH9	DGKK	UPK1A
	RPL3	OAZ1	SCN3A	CTC-563A5.4
	TMSB4X	PPP2CA	GAL3ST4	IGLV3-16
	KDM6B	RASAL1	RP11-101E13.5	RP11-762B21.5
	SEC11A	TRPM7	CYP7B1	AP000648.6
	PCSK7	AKR1B15	LRFN3	AC022153.1
	SLC35E3	MGRN1	TXNDC16	FAM132A
	ODF2L	CYFIP1	RP11-638I8.1	MTND6P24
	DNAJC10	U2AF1	CTB-167G5.6	CTD-2020K17.4
	MC2R	FBXO22	SYT13	TOPORS-AS1
	HLA-DQB2	WDR7	ASB15	UBE2SP1
	SLC4A5	SRSF3	EGR2	RP11-15H20.2
	DYNC1H1	NBPF1	KCNS3	OR4A49P
	HSP90B1	CSNK1D	GOLGA8IP	PDCL2
	RPS2	C4BPB	ABCC8	CTB-186H2.2
	TIGD1	ZNF675	FASTKD5	IGHV1-17
	BRD2	PRPF4B	LACC1	RP11-666O2.5
	DUXAP9	Dec-01	NMRAL1P1	RPS7P10
	CALR	MPHOSPH8	PMEL	TSSK5P
	CTSC	ABCC3	GJD4	GAPDHP50
	KRT10	ZDHHC15	SHBG	RP11-295B17.6
	EGR3	PPP1R12B	PLP1	HNRNPA1P22
	DNM1P47	MRE11A	PLD6	RP11-133K1.1
	STK33	NGRN	C3orf38	RP11-467D10.2
	KMT2D	TIMM50	TEX13C	AP1B1P1
	SPEN	HMGCS1	PGM2	RPS3AP50
	GSN	SMG1P7	PAX9	OR8H2
	SGK1	ASPA	NPC1L1	RPL23AP55
	MTSS1	KIAA0355	IRX6	HIST2H2BB
	TMEM212	NBPF10	NLRP4	RAB1C
	NAMPT	DSE	RP11-176H8.1	KRT18P68
	ACTR3	CLPTM1	KRT17P4	RP11-312J18.5
	ARHGEF12	RP11-403I13.8	DPY19L2	RPA2P3
	PARP15	UBA6	PCDHAC2	RPL12P2
	RAPH1	GGT5	LCA5L	TCP11X2
	RPL37	CNPY2	GPR149	MAP1LC3BP1
	SQSTM1	ZNF793	BATF2	CCNHP1
	STK4	ECHDC2	TBC1D10C	RP11-271K11.1
	RPLP0	PPP2R5C	VPS9D1	FABP12P1
	ATF4	TAPBP	GRAPL	CNN2P4
	IER5	SDCCAG8	DUX4L33	CH17-53B9.2
	VEGFA	NUDT9	KPRP	AC002486.2
	HLA-B	NAA25	FICD	RP11-1315F8.2
	TET2	CNTNAP3B	MRPL40	ADH5P4
	RPL4	MCTS1	NLGN3	MKRNP2
	GAPDH	XBP1	SMDT1	SIRPB3P
	RPS29	WDR91	MARCO	TRAV20
	HSPA8	UBXN7	TOX3	RP11-548N1.1
	SON	RALGAPA1	GDPD4	SMCP
	HDLBP	TES	BAG2	GLTPD2
	NABP1	XRN1	RP11-385D13.1	MTND5P9
	ZNF445	TMBIM6	GRIN2D	RP11-546B8.1
	GOLGA8A	ROBO2	RP4-791K14.2	EIF5AP2
	NPIPB3	SRSF10	ACTBP13	RPS23P2
	FOS	MRPL42	LRRC75A	RP11-478C6.2
	INO80C	NUP93	GLRX5	GPR15
	FOSL2	KDM3A	ANKRD31	CTC-493P15.2
	AP1M1	ZEB1	IMPG1	APOBEC1
	BIRC3	SMC6	CNPY1	LY96
	HELB	CTBP2	RP11-22B23.1	CTD-2313N18.8
	NCOR2	HEBP2	TRIM62	PWWP2AP1
	CHST12	CMC2	ANKRD19P	RP11-459A10.1
	ALDH2	HLA-DMB	MUC21	RPL13P6
	FNBP1	CUX1	ARL6IP6	OR2W3
	ACOT11	VCL	RRAS2	GPR22
	TCEB1	CCDC80	SMPDL3A	CTB-179I1.2
	COPB2	PIK3R3	LSMEM1	KRT18P49
	GADL1	PSME4	TDRD1	IGLV3-9
	ALG11	WTAP	OTOP3	BMS1P7
	RBM28	EIF2AK4	FHL1	CSPG4P4Y
	EIF3A	ICAM1	RGS19	GTF2F2P2
	RSRP1	RAB3IP	CAPN6	RP11-266I3.8
	RPS6	DDX21	ANKRD24	ACTG1P24
	CCDC144A	SNX1	ENPP1	NDUFB9P3
	USP33	SLTM	KAZALD1	DUX4L52
	TRIO	DCTN5	DUX4L16	RP11-430C7.2
	RPL19	TSC22D3	ANP32AP1	CT45A8
	KCNB1	ALDH7A1	ALG1	GPR79
	OPHN1	PPFIBP2	KCNJ2	RP11-613F22.7
	CCDC90B	DSTN	VCX	RNMTL1P2
	SPAG9	FADS3	RXFP1	CTD-2014N11.3
	TTC7B	CDYL	HSD3B1	VENTXP2
	NBPF9	EZH1	MRGPRX3	GPR148
	CMSS1	CCDC169	SLC10A7	RPL12P17
	MCL1	ZC3HAV1	GDF7	COL11A2P1
	HNRNPA1	CATSPER2	SLC17A9	EEF1DP5
	EZR	TMEM259	AADACL2	AC114755.4
	HLA-A	DYNC1LI2	DRD5	MTND6P5
	HUWE1	MTHFD2	PYM1	EEF1A1P4
	FER	SPCS1	PBX4	OR7E102P
	KLF6	MUC3A	PKMYT1	ACTR3BP2
	RP11-539I5.1	MCTP2	SESN2	ASB12
	SLC38A1	NSD1	MRPL23	TRAV22
	SFPQ	FBXL20	C8orf58	RNF208
	HNRNPH1	ADCY9	LAG3	GLYATL1P4
	SF3B1	SDHA	KCNH8	KCTD9P5
	TPD52L1	SPG7	CTD-3105H18.14	ATP5A1P4
	ZNF37A	RTN4	FMO3	FAM58DP
	HLA-F	ZNF720	DPM1	RP11-559N14.6
	GOLGB1	ERVK3-1	ADAMTSL2	RP11-20P5.2
	RPS3	TGOLN2	TRIM10	IGHG3
	TPM4	HIF1A	RP1-34B20.21	RP11-345J4.1
	CYTH1	AC008072.1	ADGRG3	RP11-486E2.1
	AFDN	BAZ1B	CCDC140	OR5K4
	RPL27A	L2HGDH	ARL3	KRT18P58
	WNK1	RANGAP1	RBM44	TRBVB
	NUMA1	MROH1	LPAR2	CTD-2593A12.3
	GNA13	ADAM10	NDUFAF1	FAM8A2P
	CTNND1	SLC3A2	ZNF311	RP11-206P5.2
	NADSYN1	ESCO1	SPATA31D1	MEP1AP4
	DNAJB1	RBPJ	SMIM4	RPL3P2
	SHROOM4	CREB3L2	FAM180A	PRKCDBP
	MRPS5	KLF13	NARS2	MTCO1P23
	UBR5	LCOR	PRKXP1	EEF1GP4
	RILPL2	SMG6	BPIFB4	CTC-232P5.4
	N4BP2L2	OS9	HDC	AC004791.2
	ANKLE2	LONP2	SLC46A3	HNRNPKP3
	ANXA2	SLC9A4	PLCD1	RPL7P13
	NFX1	PTPRF	NFE2L3	SNX18P23
	CYSLTR1	MEF2D	HSD3B2	RP11-26C10.1
	C12orf50	CD109	PGRMC2	EIF3LP3
	RPL23A	FBXL18	PCDHGA12	ZNF877P
	BHLHE40	RP11-308D16.2	ZMAT4	BMS1P19
	YWHAZ	ARPP19	SMIM11A	ST6GALNAC2P1
	DDX17	RBM19	C20orf24	MTRNR2L3
	ACADSB	ZBTB25	UNG	KDELR3
	SRD5A1	ANKFY1	ZNF484	MTND5P1
	RPL15	PPP6R3	RP11-382D8.5	OR2A2
	RPLP2	PJA2	MFSD10	RP11-203M5.6
	GRIN2B	CBX5	ZNF259P1	OR7E21P
	RAB21	KMT2B	MGST2	RPL7L1P12
	SCAF11	ZNF462	PRB1	RP11-216L13.21
	HNRNPDL	KIAA1549L	RP11-352G9.1	RPL18P13
	USP34	POGZ	SOX8	RAD23BLP
	TOR1AIP2	HYOU1	TATDN3	OR4D5
	ZSCAN30	RP11-331G2.6	KIR2DL4	ORAOV1P1
	CLK1	CALD1	CIB1	TCP11X3P
	NAP1L1	MYO9A	RP11-310N16.1	C15orf53
	IL1R1	RP4-669L17.10	PRKD1	RP11-159H3.1
	RAP1B	CC2D1B	GUCY2D	AC005041.11
	BAZ2B	MTRNR2L6	TNFSF11	OR5BS1P
	SPTLC3	SEC16A	KLHDC8B	RPS6P16
	DUX4	MYADM	TMEM57	TFDP3
	TSKU	SERPINB9	POLR2J	RP11-90P5.1
	IGF2R	SLC2A5	ZNF787	RPL23AP29
	B4GALNT2	ID2	NUDT16P1	MROH7-TTC4
	AP006222.2	PCF11	CHST2	GOT2P2
	WHAMMP2	TPGS2	NFXL1	RPL23AP27
	DNTTIP2	KIF13A	PRAMENP	C16orf92
	PRPF8	B4GALT4	MARK1	PEX7
	RPS23	DNM1	PLA2G2A	RPS9P1
	ZNF519	PPP6R1	CRB2	BZW1P1
	DUSP1	PPP1R13B	LGI2	IGKV2D-28
	DNAJB6	CAPZA2	MOGAT2	AC125238.2
	RBM39	BCAS4	TPRX1	PRR32
	CSDE1	RP11-153M7.3	TUSC5	RP11-1J11.1
	CLIP1	BASP1	FAM196A	RPL12P1
	TEX9	PI4KA	TASP1	MANSC4
	ATP1A1	ZBTB11	TNFRSF13C	MRPS18BP2
	LST1	RASA4	LGALS14	RNA5-8SP2
	MYLK3	ATAD2B	DUSP28	RP11-989E6.13
	MCOLN2	G3BP1	EPHA8	RPL7L1P1
	TIAM1	LUC7L2	VPS28	RP11-384B12.2
	SLC38A2	FRMD4B	MRPS18A	PRR18
	YIPF4	UNC13C	THAP12P9	RP11-423F24.3
	SRSF5	HERPUD1	NSRP1P1	AC002069.6
	CDC27	MARS	DTX1	RP11-345F18.1
	TF	LRRC27	DBIL5P	LCE3E
	RPL36A	JARID2	MPPED1	NTN3
	SLC9A7	KLHL6	FAM216B	HMGB1P18
	DDHD1	PKP1	KCNK1	RP11-692C23.1
	RABGAP1L	PDE4B	GAPDHP72	CTD-3214H19.4
	ARL4C	BTAF1	SYCE2	MYL6BP1
	TRAF1	NOS1	CASD1	RPL12P12
	TLN1	KANSL3	CARMIL3	GLYATL3
	EP300	MBD5	POU5F1B	RP1-31B8.1
	FBXO15	MAP3K6	C10orf55	NMNAT1P5
	MICAL1	KIAA1257	SYT3	RP11-436J20.1
	GOLGA4	MAGI2	FBXL15	RP11-615I16.1
	RPL28	POLR1D	ZBTB6	RP11-348H3.2
	TNFAIP2	ANKRD44	SPATA1	ARHGAP42P2
	DOCK5	DLG1	ZNF510	RP11-790J24.2
	TRIM56	SDK2	TRMT13	KRTAP2-4
	RACK1	USP7	AC092835.2	RP1-281H8.3
	NPC1	SGK3	ZNF25	RP11-467M13.3
	RPL23	OTUD7B	GABRQ	AC013429.4
	LPP	STK24	NLRP13	BOD1P2
	RPLP1	DIP2A	HSPB9	PLGLB2
	NR4A1	GGA1	UNC5A	ARL2BPP3
	NCOR1	ARFGEF2	C2orf42	OR5I1
	GSTO2	C14orf166	TNFSF9	RP11-140C5.3
	APLP2	DHX36	HTR2A	RP11-603B24.2
	ZNF26	ARFGEF1	CCDC96	RP11-811J10.1
	TTL	RP11-258C19.7	RP11-989E6.11	RP11-304C12.4
	RUBCN	AMD1	NUDCD1	AC090958.5
	ALPK1	RPL36AL	WDR77	PLPP7
	RPS20	USP36	EMILIN1	NDUFA5P2
	TPM3	CLSPN	LRRC43	RP11-430H12.2
	RREB1	UGT8	ARHGEF35	RP5-1024G6.9
	P3H1	NUP62	EXOSC8	MTCO1P42
	HACD3	IKZF3	COLEC11	HSD3BP3
	AKNA	EFCAB3	PCDH19	RP11-73B2.6
	VPS13D	DBT	MTHFS	AKR1D1P1
	HSPA5	CA5B	NMI	C1QTNF8
	RSRC2	COA1	NRG2	GNAQP1
	TBC1D4	TYK2	CYP27A1	RP11-30H9.1
	RPS7	UQCC1	RNF113A	LGALS13
	ADCY2	BAG6	ONECUT2	OR4A11P
	TTN	GFOD2	CTSE	POLR2CP1
	RBM47	ZNF737	AQP2	TRIM53BP
	KRT1	ATP11A	FPR2	FAM183DP
	RPL13	MYO1F	KLK15	UQCRFS1P1
	LCLAT1	OTUB1	PRDM6	RP11-20E23.1
	PPIP5K2	MKI67	JPH2	PRR13P1
	PRRC2B	SFSWAP	TOR2A	C4BPAP2
	CCDC122	RAB7A	PDIK1L	KCTD9P3
	TMEM106B	RASSF5	MRPL16	C7orf61
	GTF2I	KATNBL1	LHX6	NPM1P21
	FAM47E	SNX9	IKBKE	HMGB3P23
	KTN1	ETV6	RP11-420N3.2	XXbac-BPG248L24.12
	NFAT5	MIER2	FBXL7	CTD-2090I13.3
	ZNFX1	ZNF19	RFC5	TUBB8P4
	C8orf34	WHAMM	SLC22A17	TERF1P3
	ITPR2	TTLL3	PABPC1P8	TRAV29DV5
	CHML	CD84	UPF3AP3	AC003989.4
	SUPT6H	CD164	RAVER2	RPL7P19
	ACIN1	RHOA	DNAJC28	PRM2
	RPL14	AP3B1	RASIP1	RP1-302G2.5
	TMED3	RNF145	HSD3B7	EIF4A2P2
	DMD	SRRT	CHRM1	AC016772.4
	FGFR1OP	SKINT1L	CYP4F62P	SPATA25
	CD207	TCF20	ZNF662	TMPRSS11F
	YBX3	CCSER1	PBDC1	CTB-10G5.1
	USP15	HERC2P3	AC112198.1	RP11-381E24.1
	CHD3	RC3H2	GOLGA6C	NPM1P19
	KLC1	PLEKHG3	NOL4	OR52E6
	CHD6	NLRP1	HSPA13	USP9YP3
	KCNK6	THEM4	HAND2	SPDYE20P
	CSF2RA	PDXK	E2F1	CUL1P1
	ANKRD11	PDCD4	ACHE	CTB-16J4.1
	DECR1	PPFIBP1	SKOR1	HNRNPA1P25
	KRT14	NLRP2	FAM86C2P	HOXD4
	RNA5SP202	ANKRD36BP2	THTPA	AC003958.1
	SPTAN1	DOCK2	ADORA2B	KRT41P
	CCDC30	CDC42SE1	CD52	MTCO1P55
	ARID1B	AIM1	OPLAH	CTD-2299I21.1
	FBLN1	CACNG8	LDHC	RPL7P59
	RPS4X	CCDC91	CYP24A1	RNA5SP404
	RANBP2	UVSSA	CD48	RP11-229A12.2
	PPHLN1	CD59	ADAMTS18	TMEM99
	RPL38	ERN1	CEP72	OR10V1
	ETV3	ADGRE2	CRHR2	SCGB1D1
	NFKB1	ARHGAP15	BGN	RP11-1110J8.1
	STARD9	VPS53	PRSS16	IGBP1P3
	ZNF37BP	PTCH2	XXbac-BPG111L9.8	RP11-160N1.11
	MDM4	MTDH	UFSP2	MTND5P19
	ARID1A	ACSM2A	TMEM191C	RPL7P44
	NME7	SERINC5	DPM2	SPINT3
	ANXA1	MCF2L	BFSP1	RP11-950K24.2
	HLA-C	MOB1A	ADCY8	TBC1D3F
	INTS6	CCR7	SSSCA1	MTCO1P6
	ZMIZ1	IRGQ	SAP30	NANOGNBP2
	CREBBP	GRHL2	SLC28A3	LRRC6P1
	SPINK9	GSK3B	SLC22A16	DHRS7C
	RPL7	SMG7	ZBTB45	CTD-2104P17.1
	EIF4G1	FAM49A	GNG10	OR2T2
	SUB1	DPP9	LYPLA2	RP4-809F4.1
	RBM25	KDM4C	HMGB3P4	CHCHD4P3
	SAFB	NGLY1	ALDH1A1	RP3-347M6.3
	HOOK3	CPM	TMEM254	TATDN1P1
	TMEM182	GPR155	C6	RP11-57B24.1
	NBPF19	ABCC1	RAX2	RP11-201O14.1
	WASH5P	ANK3	TMCO5B	CHURC1-FNTB
	RPS18	DDX11	ACOT2	TRBV29-1
	NUFIP2	ZNF385D	C11orf45	RP11-408P14.1
	HNRNPK	SCD5	NUDT13	BOLA2
	FCN1	SEH1L	DDT	RP11-1217F2.17
	PGM5P2	MAPKBP1	CNTN6	RP5-1047A19.6
	SMG1P1	SLC6A6	BCL2L2-PABPN1	RP11-366M4.6
	RPL41	DNAJC2	LDHBP1	TMEM240
	EFHC1	ZNF891	ZNF18	PDIA2
	AKAP9	COX4I1	BMP4	CTD-3236F5.1
	PEX26	TP53BP2	SALL3	AP000344.4
	LDHA	FCF1	CYGB	GJC2
	TRA2B	DLG5	CD5	MLLT10P2
	BAZ2A	CCNI	ABRACL	LSM3P2
	ANKRD12	UBXN2A	RDM1	PSMA3P
	CLK3	TOP1	EIF4BP7	RP11-163E9.2
	CCDC144B	SLC8A1	CDH22	RP11-440I14.2
	PLEKHA1	EIF5B	PSMB8	IGHV7-56
	SRCAP	RNF125	CH507-9B2.3	RP11-549L6.2
	LAMP3	TRIM29	TNFRSF11B	ALG3P1
	ILF3	MAN2C1	GGN	AL590762.6
	GSTM2	CSMD2	VAT1L	RP1-102E24.9
	BRD4	FAU	LYL1	RP11-393M18.5
	ARPC2	MUC16	IFT43	RP11-272P10.3
	TCTN1	FXR1	ZNF497	ATE1-AS1
	IER3	PACS1	TMEM215	RP11-778J16.2
	CNKSR3	USP54	DOCK11P1	RP11-524C21.1
	FNTA	METTL8	OVGP1	LCN1P1
	ASH1L	CD63	ZNF764	HMGB1P3
	PNRC1	MREG	LHX4	AC087499.5
	GNL2	CSTB	LUZP2	RP11-68D16.2
	POLR2J3	ATP6V0D1	NDUFA1	OR7E117P
	OTULIN	ELMOD3	ISX	TRAC
	DCD	IGFL4	KCNB2	PPIAP1
	ARPC5	PTBP1	ECSCR	RP11-618P13.1
	TRIP12	AKAP2	KRT18P59	RP11-46A10.8
	RBM5	GLUL	TEX101	RP11-342M3.2
	CLEC16A	MUC19	AC007192.4	PPP1R2P3
	PNISR	ACTN1	WFDC3	ZNF519P3
	MYO18A	CDC42SE2	CSDC2	RP13-565O16.2
	IRF1	DENND3	SLX1B	GOT2P3
	CD300E	DGKZ	CDCA4	RPL12P34
	SETD5	GPLD1	GEMIN2	RP4-614C10.3
	CD46	LARP4B	AC213203.1	CA5AP1
	DNM2	ELF3	Sep-15	AC092569.2
	SRSF4	PAFAH1B2	NUDT7	RP11-162O12.1
	ADI1	Sep-09	PLS1	AC018892.8
	TANC2	IL7R	KIF18BP1	RPL6P25
	ACTN4	DDI2	SLC25A20	RP11-248J23.5
	ASAP1	ARHGEF2	C19orf57	RP11-255A11.4
	PLEKHM1P1	ETF1	SUPT16HP1	DEFB109P1
	CDKN1A	EFCAB12	DENND6B	RP11-65B23.3
	SBNO2	OXA1L	FBXO2	HBBP1
	MYLK	MTOR	SLC25A1	ST3GAL1P1
	UBN2	TRAFD1	C14orf93	RP11-527F13.1
	NFKBIZ	GABRE	SPDYE5	RP11-393N4.2
	TRIM22	TAB2	MRPS26	RPL5P29
	NAV1	ZC3H12C	PHGDH	ACKR4
	H3F3B	ANAPC5	GOLGA2P1	APOOP5
	BOD1L1	SSR2	TMEM150A	WFDC10B
	ANXA5	LMBR1L	COPS9	RPSAP42
	SSBP2	PELP1	RP11-61L23.2	RP11-479A21.1
	NBPF14	MTMR4	FAHD2B	RPL35P9
	MUC12	SIPA1L1	CDK5R1	UGT1A2P
	HERC1	SBNO1	BSNDP4	RP11-145O15.2
	MDM2	SCAP	NEU4	TRBV11-1
	MINK1	HECA	KLK8	AC006499.1
	EIF4G2	CST3	HELQ	CFL1P8
	CEP135	ARID2	FAM81A	CRCT1
	IYD	ANKRD52	DACT1	RXFP4
	YBX1	TYRO3	CHCHD4	RPL5P34
	DOCK4	KLF4	UGT1A6	CTC-329H14.1
	REV3L	WFDC1	KLF16	SMKR1
	LENG8	FLG	C3orf14	RP11-39H3.1
	RPL10	EPC1	HBG2	LDHAP7
	GNAS	ATXN2	STX10	IPMKP1
	CCNL1	ABHD2	BBC3	HSPD1P14
	SLC12A2	RNASE10	PPP1R1C	RP11-588F10.1
	RP11-578F21.4	UBA52	CALML5	IGHV1-68
	ABL2	TAF8	SRXN1	APCS
	GADD45B	PTPRE	ATP6V1C2	PHBP3
	CSMD3	PPIP5K1	BORCS6	STEAP1
	CEP350	CSNK2A2	DDC	RBM8B
	RP11-10O17.1	NUBPL	RNF139	NXNP1
	CDC37	SLC6A20	ATIC	HNRNPA3P7
	NOTCH2	FMNL2	KCNJ1	GML
	KRT5	HPS5	FAM53A	PDIA3P1
	PIGL	THBS1	PARL	OR11H13P
	FAM129A	IPO7	C17orf100	TAS2R19
	SYNE1	SORT1	TMEM72	FRG1DP
	HMGB1	SART1	SLC7A9	HESX1
	PLCXD3	INPP5B	HSP90AB4P	ABC14-864958H18.2
	DAPP1	TRUB2	PDSS2	AADAC
	MTHFR	AGAP3	SDSL	RPL23AP48
	BPTF	LINC01057	FAM118B	PIP5K1P2
	RPS3A	PTPRS	STYK1	SNX18P8
	PLEKHA6	YWHAB	SDR16C6P	RP11-438F14.10
	EWSR1	HSPA9	BLNK	RPL5P28
	HERC2	DNAH2	GMNN	CICP5
	MTO1	PVR	MRPL45	RPL23P11
	RPL8	FLT1	CCDC112	RP11-145E5.5
	SAR1B	KRT16	AASDH	RP11-1174L13.2
	ABR	CELF2	EEF2KMT	RP11-47A17.2
	HSPH1	OAZ2	SYCP2L	CNIH2
	NDUFS1	PTBP3	TRAPPC2L	ADAM21P1
	MYO9B	ABHD12B	TNFRSF12A	AC019172.2
	ARIH1	INPP5D	CCL17	MRPL45P1
	MED9	MAP2K1	GLIS1	LDHAP1
	ZNF207	SLC11A2	CELF6	IGLV3-1
	PHLDB1	SH3KBP1	B3GLCT	RP11-118H4.1
	MTRNR2L1	VEZT	GSTTP1	RP5-828K20.1
	P4HA2	EMC3	SFT2D1	ABCB10P4
	RASSF2	YIPF6	STK32A	LCE2C
	NR4A2	FAM111B	TRMT10C	RCC2P8
	UBB	GABRB3	FDX2	RP3-467N11.2
	PSIP1	FAM160A1	FAM153C	TARDBPP2
	OR52A1	NAGK	FCGR1A	DUX4L51
	STAT3	CTC-487M23.8	AC022182.2	ACTG1P18
	EIF1	REPS2	ATG4D	PRAMEF4
	ITSN2	RP11-206L10.2	SPATA31C2	GAPDHP42
	KDM2A	PDDC1	RP11-795F19.5	RPL7AP72
	ZNF480	GTF2IRD2	PLA2G4B	HDAC1P1
	PMM2	ATP6V1B2	C3orf20	TKTL2
	TRAPPC3L	EPG5	AGPAT2	AC010878.3
	SKP1	KCTD20	ANKMY2	IGKV1-8
	RYR3	HK2	TRIM34	PSMC1P11
	GTF2IP13	CBL	NUTM2F	TAGLN2P1
	YTHDC1	GPI	OVOL2	OR4C16
	GADD45A	PDPK1	VSTM2A	CTD-2210A23.1
	GOLGA6L22	VASP	TBC1D28	TBC1D3P7
	WHAMMP3	EVPL	PPM1E	MTAPP2
	EIF4B	ABCA5	LLGL1	RP11-325P15.2
	SBF2	DSG1	C1orf228	C2orf73
	IL1RAP	KIAA1551	TSPEAR	H2AFB3
	MAP4	DHX8	BMP3	ABCA11P
	CYTIP	ST14	PTS	GMCL1P1
	EML2	PDS5A	EFCC1	RP11-7D5.2
	PRKAR1A	PIAS2	CYP4F22	AC139143.2
	GOSR1	CLEC2D	SCARA3	SEPHS1P6
	ZMIZ2	DNASE1	SHH	A3GALT2
	SETD2	NUDT4	PPOX	RP11-22B10.3
	SAFB2	SEC14L6	TMEM74	SSX8
	TACC1	TUBGCP2	B3GAT3	LYPLA1P1
	ATF3	C5AR2	DTX3	NPM1P9
	RAB8B	RALGAPA2	GTF3C6	TCP1P1
	PLA2G7	PKD1L2	U82671.8	CLEC4GP1
	CARS	ZKSCAN8	GAS2L2	RP11-275F13.3
	FARP1	KDM5A	ALKBH8	LPCAT2BP
	BAZ1A	UVRAG	C15orf61	PRPS1P1
	MATR3	SMARCA5	RP11-548K12.13	SOCS2P1
	EHMT1	PERP	BNIP1	RPS17P2
	ELMO1	RBSN	TRADD	PHBP16
	RASGEF1B	RPS9	IFI27L1	MAGEA9
	NKTR	PLA2R1	FBXO33	C21orf140
	RPS24	RAD54L2	CDH16	PHBP8
	RP11-231C14.4	STAT5A	SLC5A2	PIGCP2
	SVIL	ZMYM2	DCAF8L2	AGGF1P5
	SYNGR2	TAX1BP1	KDM8	EEF1B2P5
	HECTD1	DISP2	NKX3-1	GM2AP1
	FMNL3	PTPN6	CTD-2568A17.1	COLCA2
	MYO10	UBE2D4	HAUS1	RP11-183E9.2
	MICAL3	FAM90A24P	TRIT1	ZNF878
	PCDHA4	CLDND1	WARS2	MTND2P5
	PLEKHA5	HERC3	TRAIP	TMCO2
	ZKSCAN1	THADA	APEX2	MXRA5Y
	EEF1G	ZNF366	HPD	CTD-2522B17.8
	KMT2A	SH3D21	APH1B	IFIT6P
	SRRM1	RAB3GAP1	PEX10	NPM1P4
	HTN1	LNPEP	RP11-848P1.9	NPM1P46
	FAM179A	MPLKIP	ZNF280B	OR2G3
	ERC1	HMGN1	ZWINT	MUPP
	RPL7L1	KLHL21	GAGE2E	TAAR2
	MOSPD2	TYW5	TMEM139	RP1-21O18.3
	USP25	PATJ	JMJD8	RP11-269G24.8
	YLPM1	GS1-279B7.1	TMEM200C	FGF19
	ZEB2	UBA1	OSTC	RP11-616M17.1
	CACUL1	PDE4A	CASKIN1	ALG1L15P
	AFF1	FAM157A	ENKUR	HNRNPA1P36
	GOLGA2	WWP2	VWA3A	GSTA9P
	HSPG2	CDC27P1	SLC9A9	PGAM1P11
	SRGAP1	MGAT4C	FAM213B	RP11-169L17.5
	TCHH	KCMF1	WFIKKN2	NAT8
	CSF1R	NRDC	ZNF815P	RP11-203L2.3
	GAK	HSPA4	CASQ1	RP6-218J18.2
	RPS8	SFXN5	LMX1A	POLR3GP2
	CYP46A1	NAA50	ANO4	RPL6P9
	KCNC4	SCUBE1	PRRT2	RP1-261G23.4
	MCF2L2	BTBD7	DNAJC4	RP11-758H6.1
	EMP2	IST1	UBTD1	RP11-40H19.1
	HOMER2	TRPM4	C8B	RP11-438N5.2
	EPB41L2	ACACB	HIST1H2AE	KRT18P60
	TMSB10	TSPAN14	SLC35B2	RP11-476B13.2
	AAK1	GOLGA6L5P	AC138517.6	SYF2P2
	AGO3	NBEAL2	YBX2	PGAM1P9
	CRYBB2P1	NEMF	CLCA1	RP11-471N19.1
	SRSF11	RPSA	SLC52A1	RP11-756G12.1
	QKI	RP11-777B9.5	HOXC9	MTCO1P7
	LAMA4	COMMD4	TRAPPC1	OR52J1P
	PNN	RRP12	NECTIN3	OR4F14P
	BDP1	ZBTB38	TBC1D19	RPL5P9
	JUNB	Sep-02	CCDC138	RPL23AP44
	TBL1XR1	PPP1R10	SERPINA12	RP4-800O15.3
	PER1	ITPR3	FDXACB1	HNRNPA1P12
	WDR1	CLTA	NUSAP1	IL36A
	HECTD4	MAST4	TRPC5	SEPHS2P1
	TPR	MBTPS1	LURAP1L	RP11-335L23.2
	OLA1P3	SLC31A1	TRIQK	RP11-557F20.2
	MLLT6	USP16	CDKN2C	SNX5P1
	RPS11	TMEM127	FAM178B	AC124944.4
	LRRFIP2	PPP1R13L	LRRC38	RP1-229K20.9
	CTNNA1	PPARGC1B	C2orf83	EIF3KP2
	ATRX	RORA	GOPC	OR10J4
	GON4L	TNFAIP8	ENDOD1	KRT18P17
	NIPBL	PROX1	BLACAT1	UBTFL10
	ANKHD1	PTPN12	NDUFAF2	DIS3L2P1
	PRSS23	PREX1	ECI1	FTH1P1
	ORAI2	UHRF1BP1	CCDC85A	CTD-2267G17.2
	BTG1	MCC	CD177	OR5F2P
	AGRN	EIF4A3	NETO1	RP11-392C20.1
	NDUFA9	ARHGAP45	GLYCTK	HAUS4P1
	RGPD5	ABCA6	MAEL	CHORDC2P
	OPRM1	SPTLC2	MMD	RPL5P11
	FMNL1	ST8SIA4	PRIMPOL	RP11-1082L8.1
	MYO1G	CYB561A3	FAM163A	AC005154.8
	RPL35	DLGAP4	LRRC37A17P	MTND6P12
	NUB1	NSUN3	MGAT2	TTC39DP
	CLTC	SURF6	TGM4	SERBP1P4
	PFKFB3	TAC4	PODXL2	MRPS6P2
	CEP250	RP11-72I8.1	SERHL2	EFCAB9
	RPS27A	ZNF383	ANAPC11	TRAV34
	MACC1	ZNF529	KCNN4	RP11-413E6.2
	RPS19	PPEF2	KCNK12	RP11-305A4.5
	HMOX1	TMEM116	RP13-347D8.7	HSP90AA6P
	ATP5A1	TMEM120B	NR2E3	TGIF2P1
	MAP7D1	HM13	DRD5P2	RPL5P5
	JAK1	RPL35A	TKTL1	NPM1P8
	RPS15	PITPNM3	DNAJC25	HMGB1P48
	TNRC6B	C9orf78	RWDD4	ATP8A2P2
	PTK2B	PPP2R3A	EFNB3	SPATS1
	FUS	DDX23	LDLRAD2	RP11-562I5.2
	PIK3R5	PAG1	PID1	RPL7P45
	KIAA2012	ABCB9	NAPSB	RPS17P14
	SMARCC2	PSMD9	DMBX1	HSPA8P4
	ZZEF1	GNA15	MRPL41	RPSAP51
	KCNJ5	KNOP1	IL20RA	RP11-759L5.2
	HLA-E	UBXN4	SP4	RP11-456A14.1
	TNRC18	CD47	ZNF20	SEPT7P1
	EIF4E	TULP4	PCBP4	FUNDC2P4
	XKR4	ARPIN	GRIK1	GAPDHP38
	MICAL2	LRRC74B	DDX50P1	HSD3BP4
	RPL18A	PDE12	GABRB1	TAS2R5
	TBC1D15	CBFA2T2	CCNE2	CAPZA3
	UFD1L	TJAP1	RP5-1059H15.1	KRTAP19-5
	PBX1	MRPS33	SF3B6	YWHAEP5
	SERBP1	BRD1	SMARCA1	SPATA8
	RRBP1	LAMA5	ZNF630	FRG1FP
	TXN	KIAA1456	SUCLA2	RP11-435F17.3
	ABAT	IL6R	KCNIP2	PRAC2
	PRRC2A	TCAF2	SYDE1	RP11-298C3.2
	GPR183	DIP2B	SLC9B2	RPL12P35
	SMARCA2	WDFY4	SMN1	LCE1B
	SMC1A	MLYCD	SLC6A19	MT4
	GNAI3	MSL1	GRID2IP	FAM166AP2
	TBC1D1	GPR137B	GPN3	RP11-5A19.5
	KMT2E	BAIAP2	TMEM151B	WASF4P
	SDHC	BRD9	MNDA	RAC1P3
	TRIM44	CHD8	RPA3	SLCO1B3
	CTSB	ZNF767P	GXYLT2	CALR3
	APP	ZNF217	PTRHD1	RPL29P23
	APOL6	BECN1	PLPPR2	RPL7P26
	JUND	GPR137C	RSPO1	AP000436.4
	RPL32	DHRS2	POLR2G	AC009237.11
	STK17B	POM121	KRT79	GULOP
	RPL37A	ARHGEF28	TAF13	HMGB1P37
	CDK12	ZNF532	HSPA1L	RP11-146N23.1
	DNAJA1	DOCK9	BICC1	TMEM249
	HTRA4	GBF1	RPSAP48	RP11-548B3.3
	SSTR2	PICALM	ZBTB22	AC097523.3
	MYL6	EEF1B2	TMEM239	OR11I1P
	MED13	INSIG1	AC098614.2	PVALB
	RPL22	DLGAP3	GEMIN8	HNRNPA1P20
	DDX39B	TLCD2	ALS2CR12	STK24P1
	CNBP	HLA-V	SOST	KRTAP10-9
	SWAP70	NISCH	USP44	NOXO1
	PDXDC1	TRIM28	LMNTD2	RP11-889L3.4
	GLS	EPS15	UPK1B	NLRP3P1
	ABCA1	UGGT1	ZNF580	RP11-304F15.5
	CPD	CDK5RAP2	PDE6C	RAD51AP1P1
	ZNF470	LRP10	PCSK9	OR2L9P
	SMG9	IKBKB	RP11-368M16.3	RP5-1068H6.1
	RPS27L	PCNX2	TTLL1	AC016908.1
	GNRHR2	PLOD2	PRELID3A	CTD-2165H16.3
	SLC2A3	OXSR1	GTSF1	RP11-885L14.1
	TACC2	RBMX	TYMS	RP11-925D8.3
	FLRT2	UBR2	TNFRSF10C	POU5F1P3
	HNRNPU	MKL1	RAD54L	OR5W2
	SUPT5H	CROCC	CYP2U1	RPL23AP86
	LINC00371	TMEM19	BEX4	RPL7P28
	POLE	HK1	FABP7	HNRNPA1P11
	KIAA0100	DNHD1	CPTP	GOT2P1
	NQO2	VMP1	RPS11P6	AF254982.2
	AKT2	CLASRP	C19orf52	RP4-666O22.3
	BIRC6	POU2AF1	HEATR9	RPSAP16
	OPA3	PGPEP1	SLC2A4	RPEP1
	EPN1	ARRDC3	VPS25	RPL10P7
	RPL21	IWS1	GDAP1L1	RPL17P1
	ARL10	LSM8	PDZK1IP1	GS1-590J6.2
	PRKDC	USP46	AC090094.1	RP11-552J9.9
	LSAMP	AC010970.2	LMAN1L	RP1-13D10.5
	PTPRJ	PHLDA1	ZNF738	RP11-323I15.2
	PLAUR	BMS1	CENPI	CRYGFP
	GNAI2	LINC00672	DLK1	RP11-96A1.4
	S100A10	ST8SIA5	POLDIP2	RP1-131F15.2
	KLF8	TNRC6A	CUTC	CDK7P1
	ZFAND5	TCF4	MIPEP	RP11-424M22.1
	FRYL	HCFC1	SERPINF2	AC009784.4
	FLI1	WASH6P	RNF219	CNOT7P2
	TAF1D	ZC3H12D	TOMM22	RP11-493E3.2
	EIF3C	ITSN1	CIB2	RP11-183G22.1
	LRP1	RNPS1	GAR1	AC004022.8
	PLXND1	LIMK1	DSG4	OR4A47
	SNIP1	FOXD4L5	NFKBIL1	RP11-47G11.2
	ARHGAP31	AL589743.1	COX5A	RP11-941H19.2
	NCKAP1	BMP2K	HOXB7	AC002075.3
	ROCK1	ST13	CACNA2D4	TNPO1P1
	PUS7L	KIAA1671	MSANTD1	RP11-135M8__A.1
	STAT6	BRPF1	SSNA1	PRSS29P
	ARGLU1	TMEM59	KIRREL2	IGHV3-53
	SHPRH	EMILIN2	IL19	RPL23AP96
	SF1	IL4R	LYPLAL1	CHRNE
	NXF1	THOC5	MRPL28	RP11-30M20.1
	ATXN1	LPAR6	ZC4H2	CH17-78J1.1
	AFF4	CBWD1	COA5	RP11-571E6.4
	HTT	FNDC3A	STC1	PDC
	MDN1	BTBD1	SLC35F3	RPL21P33
	KDM2B	HERC2P4	ACVR1C	CTD-2345H1.1
	CA5A	CNTRL	ZBED2	RP11-779O18.2
	ENO1	SLC25A45	TRH	SPINK7
	NXNL2	DBI	LINC01225	FAM90A20P
	YWHAE	ZNF667	CAPN11	RP11-100E13.3
	P4HB	SIRPA	NEIL2	SERPINH1P1
	ZNF621	SEC23A	MYD88	RP11-163O19.16
	FAM129C	ALG9	SPATA31B1P	RP11-9G10.1
	SIPA1L3	ARSD	BATF3	RPL29P28
	RGMA	FAM227A	CX3CR1	DEFB119
	NCKAP1L	DHTKD1	APOF	RPL5P13
	CDKL5	ACBD7	RFNG	ZNF474
	TJP1	SYNGAP1	RSPH4A	TAAR6
	CBWD3	CNNM2	PLIN4	NKX2-2
	PPFIA1	GRASP	SIGLEC17P	RPL7P12
	TXNRD1	CYFIP2	ERMN	LCE2A
	PELI1	ANXA4	SNRNP40	AC006033.22
	TMEM192	TLE3	TDRD12	CTC-224D3.1
	FUT8	ATP6V0A2	ZNF296	HTR1B
	KCNT1	SLIT3	TMEM128	RPL23AP18
	RP11-192H23.4	ZC3H18	ABCG5	TSSK2
	DZIP3	LY75	HTR1D	STRADBP1
	FAM179B	MBP	IFT52	KLRB1
	CAST	MEMO1	TPPP2	RPS17P13
	CLN8	ADGRA3	FGD1	RP11-498E11.2
	RPS15A	PRDM5	KLF2P4	HIST1H2AK
	GPR157	ZNF773	SLC25A22	MTCO1P54
	DOCK7	ZNF774	TMEM233	RP11-651K21.1
	HNRNPC	KDM3B	MPC1	RP1-130G2.1
	NAPG	FN1	JMJD4	RP11-8J9.5
	PPP1R12A	PLEKHM3	MAK	RP11-235P11.1
	'SEPT7	RGPD8	CEACAM8	AC011816.1
	NFE2L2	Mar-07	ADAMTSL5	RP11-392L5.2
	CLPTM1L	DNMT1	MAGEA11	POC1B-GALNT4
	TPI1	FRRS1L	DIRC2	ZBTB12BP
	NRP2	WHSC1L1	DPYS	AC018641.7
	MSI2	UBE2G2	RP11-548K12.5	RP3-358H7.1
	TNKS1BP1	TCERG1	CDK7	MTCYBP23
	C11orf58	CAD	STAG3L1	RFKP1
	RASAL2	EGFR	GSTP1	RP11-927P21.6
	SHC4	PLEKHM2	CSPG4P10	MTCYBP11
	TPTEP1	LDLRAD4	DTHD1	RP4-604G5.3
	PCM1	SAG	MCUB	OR10V3P
	ATP2B1	USP6	SNX19P3	FAM187B2P
	ZNF638	UTS2B	SMARCE1P1	POU1F1
	MMP9	CELF1	NLRP14	EFCAB14P1
	RGS2	GSPT1	RASSF7	ZNRF2P2
	USP24	NFASC	TXNDC9	CFL1P7
	TUBA1B	ITGB8	MYO5BP3	VN1R104P
	CFAP69	STX7	RPL12P38	OR1G1
	H2AFY	CXorf36	FZD10	OR4A16
	N6AMT1	KLHL24	KCNAB1	CTD-2158P22.4
	RPL18	RALGDS	IL22RA2	HAUS8P1
	ZC3H13	FMN1	ZSCAN23	EI24P4
	HERC2P9	DCAF6	RBP1	SSX9
	KDELR1	DR1	CD8A	PRDX4P1
	EEF1D	RP11-726G1.1	TNRC18P2	AC009237.4
	PPP1R15B	FNBP1L	ZNF90P3	RP11-795A2.3
	HNRNPA3	ST5	FGFBP1	RP11-138H8.4
	HINFP	CXCL16	DUSP6	RP11-640B6.1
	GNB1	CCDC14	UNC50	TRGV4
	DCTN1	NKAP	PASD1	BCAS2P1
	TGFBI	IFRD1	GDF5OS	RP11-452K12.6
	DDX6	TSPOAP1	TRIM32	LCN1
	KCNMB1	CTSZ	DSCAML1	MTND6P16
	PRKCH	ARHGAP21	RFX8	SNAPC5P1
	LTBP3	MAP3K13	FMO2	RNA5SP296
	ACADVL	TAGLN2	EBI3	IL5
	GPX4	TRPM3	KCNU1	MTND6P14
	MCM9	XPNPEP3	ZMYM1	CBX3P8
	DLC1	BTG2	METAP1D	HMGN1P11
	CCDC88B	SLC12A9	SNAPC2	SNRPBP1
	FCRL5	EI24	MRM3	RPL31P13
	PCBP2	STX6	ZBTB42	MTND4P14
	CLASP2	FGGY	ZNF428	MTCYBP15
	RSF1	CHORDC1	DPY19L2P3	RP13-379L11.3
	MYL12A	FKBP5	PCK2	RP11-56P9.8
	SLC7A11	NOC2L	BMS1P8	SUCLA2P1
	LDLR	ITGA3	PCDHGA2	IGHVIII-51-1
	GRAMD1A	HMGB2	OPN4	RP11-468N14.09
	BZW1	RNF40	ZNF703	NUP210P1
	NCBP3	GIT2	ENDOU	CCL25
	POTEC	SEC24C	EIF5A2	ZAR1
	ANXA11	SLC6A17	SIGLEC12	ENSAP2
	LPIN1	DHX15	SRPK3	KRBOX1
	HIVEP1	GAPVD1	DLL4	CCL21
	ST3GAL2	RPLP0P2	PTER	KRTAP1-3
	RBM23	AC008132.13	ZNF613	SHISA8
	PPIA	FNBP4	FGF22	ST13P21
	GK5	ZNF592	KRT71	LARP1P1
	HSPA6	SP3	EIF4E1B	RP11-362B23.1
	RAB11FIP1	TAP2	INSC	ADAM20P2
	KIF1B	LITAF	TBX2	AC004938.5
	SSFA2	DAAM1	ISOC1	SLN
	DOCK10	KLHL5	C3orf18	HMGA1P5
	PHC3	CDK11A	AC013439.4	ACTR3BP6
	DGKH	PRCP	RP11-64C12.3	MYOT
	OGFRL1	STRC	SLC22A7	IGHV3-35
	ZBTB20	PPRC1	RP11-27G13.4	AC093166.3
	IRF4	RP5-857K21.4	RFC4	CTD-2278B20.1
	LRCH3	H6PD	MELK	TAS2R12
	MYOF	EXOC7	NF1P2	RP11-57C19.6
	ZNF106	IARS	BIVM	RP11-408E5.4
	MED15	CSNK1E	MTMR7	RP11-475C16.1
	PCNT	NPHP3	FASLG	C19orf73
	HNRNPD	TRHDE	AADACL3	RARRES1
	WSB1	RIMBP3C	ROMO1	TCEB2P2
	LYST	FAT2	SNAI1	RP11-144G6.13
	FEM1A	ZNF766	MROH9	RP11-21C4.5
	PATE4	ZCCHC8	CCL3	RP11-419C19.3
	IFI30	MAN1B1	PRSS36	RPL26P34
	GBP4	ZNF500	SPIN1	RP11-231C18.3
	SOGA1	MTR	AMACR	KRT17P6
	WDFY2	INO80D	ZWILCH	RP11-170L3.5
	RPL24	HDGF	FSTL3	RP11-402L5.2
	MOK	SNAPC4	GMNC	AC145141.1
	DNAJC21	TUBB4B	TMEM132C	HOXA1
	ZNF431	CALCOCO1	TMEM143	RP11-489M13.2
	GOLGA8B	FAM63B	NOA1	TRIM77BP
	C9orf3	DDX42	PPP1R3F	NTF4
	TMCO3	PECAM1	EIF4EBP1	PRR5-ARHGAP8
	RALA	GPR107	KNOP1P4	IL25
	WDR59	CYP27C1	PIGV	GPR34
	EP400	PTMS	RCN1P2	MYL1
	CAPS2	RTF1	ZNF214	RP11-536C10.26
	LIMD1	CTDSP2	UROC1	KIR3DL1
	XIAP	KAT6A	TUBB2B	FAM35DP
	MYO1E	MTCL1	P2RY11	C11orf97
	MGA	EMC1	CH507-9B2.1	CPA3
	RPL17	DMKN	RFESD	TCAF1P1
	NPEPPS	MGAT5	RTEL1P1	KRTAP10-6
	DGKA	CFH	C8orf59	HMGN2P15
	PDK1	NCOA6	PSD2	RP11-313I2.7
	TPH2	MTMR3	CCRL2	LINC01372
	WAC	SECISBP2	GDF6	FAM197Y9
	SPPL2A	USP22	CCNB1	GXYLT1P5
	SNRNP200	RBBP7	ARHGEF19	FAM166B
	RPS16	SIMC1	NELL2	HBA1
	ERGIC1	CCDC93	CCDC53	EEF1A2
	UBE2D3	MX1	C14orf79	RP11-126O22.3
	VPS13B	CWC25	CADM4	CTD-2325K12.1
	EGR1	TRIM69	FOXN4	LY6H
	RPL7A	NUP50	COL25A1	RP13-77O11.11
	STK3	GALNT6	LRFN5	TUBB8P11
	SLFN12L	RPAIN	SP6	CDC27P2
	TTC3	CMTM6	TAF9B	CBX3P4
	NFKB2	SCRN3	SYCP2	RP1-69B13.2
	RP11-437B10.1	ARHGAP27	SPTSSB	SLCO6A1
	SPTBN1	CTTNBP2	PDLIM1	FRG2EP
	GRK2	NDUFA10	ZMYND19	DEFB1
	TCEANC2	SPEG	SLC25A24	GAPDHP65
	ATP2A2	KPNA4	DNAJC30	RP11-560O20.1
	CREBRF	ARRB2	SCARA5	DHRS4L1
	LUC7L3	SET	CBR3	SCGB3A1
	PAXIP1	POLG	ALG1L	C10orf113
	SH3BP2	SYNCRIP	CTC-459F4.7	HIST2H3D
	SLC25A3	MAP3K11	RNF17	RP11-210N13.1
	MLXIP	STARD8	TEKT2	ATP5LP5
	CHD7	FBRSL1	LMTK3	CCL7
	RBM33	EXTL3	TACR1	RP11-667F9.1
	CSNK1A1	RBBP6	TATDN2P2	TBC1D3J
	ANKRD17	NEU3	RP11-16E23.4	RP4-539M6.19
	MBNL1	PPP2R2B	UPF3AP1	MSTO2P
	ORAOV1	TANK	VCAM1	OR4N1P
	RGS12	MAN2B1	CD1D	DCLRE1CP1
	DDB1	GOLGA6L2	IGFL2	HNRNPA1P41
	TMCO1	ZNF814	EDN1	HS6ST1P1
	ALOX5	ROCK2	KCNT2	HIST1H4A
	ZBTB43	CAPRIN1	MRPL27	HNRNPUP1
	PSAP	HDAC2	TIMM23	TOP3BP1
	PFN1	STT3A	SERPINI1	RP11-826N14.4
	NONO	DAPK2	CHPF	RP11-293G6__B.8
	ZNF333	NFATC2IP	PKD2L1	RP11-336F14.1
	SH3PXD2A	ZFPM2	SLC26A10	AC008155.2
	FNDC3B	PIAS1	NOL8P1	PSMC1P13
	TNIP1	AC004893.11	RP11-958N24.2	IFNWP15
	ATXN2L	SLC22A25	POLR3G	NACA3P
	BRWD1	GTF3C1	AP5Z1	PGBD4P1
	SLC22A20	FHAD1	PCDHB3	ERICH2
	TSEN2	MKL2	TMEM9B	GPR75-ASB3
	CYLD	NOTCH3	RDH8	AGGF1P6
	MITF	PHKB	ATAT1	RP11-706O15.8
	NPM1	MAPKAPK5	HCG22	IGKV1-5
	NFKBID	WDR31	B3GALT6	CCL24
	HIP1	CTSS	ZNF334	C1orf100
	ARHGEF7	NR2C2	GDPD2	LIME1
	NPIPB4	HNRNPR	PRAMEF1	RPL41P2
	GCN1	PHACTR1	MSX1	RP11-49C9.2
	PSD4	ACSL1	HMP19	RP4-614C10.5
	MAFF	RAB10	TICAM2	RPL23AP81
	RPL31	ZBTB16	RP11-199F11.2	RP11-726G23.2
	NRDE2	KREMEN1	CH17-118O6.3	RP11-6B19.3
	CD55	GPATCH8	NLRP9	TRAV30
	ACSF3	RUNX3	KRT32	AC103563.7
	EIF5	TERF1	BHLHB9P1	RPL17P37
	ZNF347	NDFIP1	AC004076.7	KB-1582A10.2
	PLCE1	AP4S1	HIST1H1D	RP11-82O19.2
	GABPB2	SNRPD3	ZNF812P	KRT18P48
	MAVS	SIRT2	GLI4	TAC1
	SIK3	PTGR2	CEACAM18	RP11-707M1.1
	BET1	ZNF302	MMP12	RP13-15M17.1
	RPL6	BICD2	CALML4	ZNF192P2
	LSP1	MYO19	ORC1	CTD-2514C3.1
	PTPRC	SLCO3A1	CDC73	AC016561.1
	SNX18P3	NINJ1	AIP	RP11-30P6.1
	PTPN3	ATG2B	HIST1H2BJ	RP11-1058G23.1
	LTBR	DUSP5	CTD-3105H18.18	KB-1572G7.5
	ZNF516	FBXO48	AKAP7	RP11-453E17.4
	CSPG4P12	CHMP1B	EIF4BP6	HSPA8P15
	ZFYVE26	METTL22	CLEC3A	RP5-908D6.1
	USP9X	CFAP97	SLC35A2	RPL23AP51
	ZNF267	TRAPPC5	PRPS2	EIF2S2P2
	ZNF493	POU2F1	TBPL1	C17orf98
	PCBP1	PGBD4	RP11-119H12.1	CTC-412M14.5
	GNB5	ZNF514	LBHD1	CACYBPP3
	NCOA3	SQLE	UBQLN3	SLC10A5P1
	FOXN3	KMO	TMEM219	RP11-316M21.9
	GDI2	ANPEP	LINC00431	RPL23AP97
	SLC38A9	SNX8	FOXQ1	EBLN1
	PIEZO1	RGPD6	PCOLCE2	METTL15P3
	ACOT9	IK	RP4-682C21.5	RPS3P7
	CASC3	ACSL4	ARHGAP4	RP4-738P11.3
	FSCN1	MEGF8	GRIN3A	AC006133.7
	ADCY7	SAR1A	WASH7P	UBTFL6
	ZC3H7B	CSNK1G1	DPY19L1P1	RP11-626I20.2
	AGO1	EIF2B4	NXT2	GVINP2
	MMS22L	PPA1	LXN	HCFC2P1
	CHMP4B	MYO1D	FAAH	PPP1R14BP5
	CHFR	SIGLEC10	TRPV5	MYL3
	FAT1	POTEI	C16orf52	UQCRHP1
	SLC35F5	C16orf72	DKKL1	CH507-152C13.4
	INF2	HELZ	MTCO1P1	RPL6P2
	MARK3	HNRNPF	ZNF446	AC010240.2
	CAP1	CCDC180	TBKBP1	RP11-719C20.1
	IL10RA	USP48	FAM90A28P	EEF1A1P12
	CCDC57	C6orf106	CDKN2AIPNL	RPS2P46
	METTL2B	MYL12B	GABRR2	RP11-142L1.3
	HIPK1	LRRTM4	VAX1	TRIM53AP
	SCHIP1	CUL9	ABHD13	LL0XNC01-39B3.1
	NPLOC4	DNAJA3	TGM1	PHOSPHO2
	CAPN2	MAU2	CD40LG	OR4P1P
	ATM	SORL1	RRM2	HMGA1P2
	CALM1	RCAN1	CNTFR	RP11-759A9.2
	PAK1	POGLUT1	PCDHGA9	AHCYP5
	PLXNB2	PDE1C	MRPL35	PPY
	ABI2	TRPS1	LHX8	TERF1P1
	CREB5	ADPGK	FAM170A	GLULP4
	MGEA5	CCPG1	USP27X	RPL7P60
	GLTSCR2	GALR1	FAM21EP	RP4-631H13.6
	DNAJC7	LRAT	SDR39U1	HMGN2P34
	CLDN1	ENSA	ZNF354C	IFNL1
	TNR	U2SURP	RPP38	YWHAZP2
	DPY19L2P2	CALCOCO2	PDZRN4	RP11-962G15.2
	ITGB1	BCAT1	BRSK1	RP11-49I11.2
	PLEKHA7	FGFR1	PTN	SLC25A6P5
	PHACTR4	PCLO	PTH1R	RP11-411G7.2
	ZFC3H1	ASH2L	AKNAD1	RP3-342P20.2
	SEC23IP	SBF1	TLX2	U66059.29
	SLFN5	AP3D1	MRPS12	FBXO47
	ABCA9	GINS4	ZNF57	CCDC166
	MYOM3	CD86	SPATA18	RP1-273P12.1
	RPL30	WBP2	CYP11B1	OR5L1
	TESPA1	TNPO1	HLA-DPB2	RP3-340B19.2
	NF1	SLC16A10	TMEM243	RP11-393N4.1
	KANK2	COTL1	CTU2	RPL5P12
	NASP	SPTY2D1	OPN1MW3	RP11-439A17.5
	CTTNBP2NL	EXOSC10	IFT74	RP3-389A20.2
	ZNF429	CRTC2	BOP1	CTD-2518G19.1
	RNF115	TFRC	RP11-439M15.1	UFSP1
	HIVEP2	MNT	C12orf10	RP11-390P2.2
	HSPB1	CCDC88A	ZNRD1	RP11-56P9.11
	HMG20B	ALDH1L1	CCNB3	SEPT7P8
	PBRM1	KLF10	RP11-332P22.2	MTCYBP24
	CNOT1	REXO1L6P	CKB	AC098614.3
	ZSWIM8	CDC42EP3	TMEM263	PPP1R14BP3
	FOXP1	INTS1	OXLD1	IGLV3-7
	TMOD3	FAM53C	CALCB	RPL6P5
	ARID4B	COL27A1	CPLX4	CFL1P5
	RPL29	PABPC4	EVI2A	RP11-12M9.3
	DOCK8	H2AFZ	TMPRSS15	CNOT4P1
	ADGRF1	NIPAL3	MORN4	AC005740.4
	RP11-749H20.3	ANK2	AC011043.1	PDCL3P1
	EPB41L4A	RPL3L	GPR180	RP11-394A14.4
	SPN	STRN	LINC00888	MYOG
	PDLIM5	MXD1	VCX3A	RP11-267D19.2
	AACS	GALC	CDX2	VN1R108P
	IREB2	ZNF75A	OVOS2	OR5R1
	ATN1	MTG2	RP11-629F19.1	ZNF735
	NSUN5P1	LMO7	C7orf25	CTD-2574D22.6
	KRT15	MECP2	RP11-365F18.3	TAS2R3
	ZNF292	CDK5RAP3	CACHD1	RPL7P21
	ORC6	FMO5	ZNF501	RP11-466F5.3
	ADAM28	NET1	PSG3	HNRNPA1P10
	LAD1	POM121C	MMP7	ZC2HC1B
	MYO5A	PAWR	PCDHGB4	RP11-132A1.6
	PPP2R2D	PFKP	FOXB1	RPSAP50
	KRR1	AP1G2	TIMM13	RPL18AP8
	NEB	SNX2	TBXA2R	GPR52
	SLC16A7	CEBPD	TBX20	RP11-508N12.3
	FOXK1	SULT1A1	PFDN4	CTA-215D11.4
	ADAM8	KLF7	CCDC34	AC008265.2
	NAA60	SLC25A6	SNX21	OR2AI1P
	NUP98	PTTG1IP	VBP1	OR4D7P
	Mar-01	C2CD2L	TMEM262	ZNF730
	SLMAP	RP11-434B12.1	RHOXF2	CCND3P1
	TMEM131	VPS35	LIPT1	RP11-313I2.10
	EMC10	SUMO2	TSPAN4	RP11-288C17.1
	SF3B2	BRD7	LEMD1	ADAM5P
	PUM1	WDR12	AC011330.5	RP11-77B22.1
	KCNE4	DAP3	NAALADL1	FOXO3B
	RAD21	ALMS1	FERMT1	CBX1P4
	SUMF1	PSMC6	EIF4HP1	VDAC2P1
	SLC35A5	NLN	CCL20	MIOXP1
	SMG1P5	SLC44A1	CACNA2D1	SAPCD2P4
	CPSF2	TP53BP1	GPR158	CTB-161M19.2
	GFPT1	R3HDM1	MRPL39	SLC6A21P
	TAF1	SEMA6B	C1D	CTC-512J14.7
	SUGP2	IL15	JAM3	ANXA2P3
	SLK	SHROOM3	VENTX	OR5AR1
	SSH1	FAM98C	SLC25A32	OR5BK1P
	ZNF611	SUPT16H	ASTL	RP11-351N4.4
	THUMPD1	XPOT	PTTG1	AC009517.2
	ARAP2	CEP112	ING4	NPM1P52
	ITK	ZNF326	PLEKHN1	RP4-641G12.3
	CDKL3	USP37	MND1	CCR8
	LYN	ARHGAP17	SPATA32	RP11-379K17.9
	PTPN2	STX16	B4GALT2	VN1R3
	FBXO11	PML	CCDC51	RPL7AP10
	MVP	AC079753.4	SLC9B1	OR5C1
	STAG2	JOSD1	CCDC22	RP11-113D6.3
	TARS	COL8A1	GPRASP2	RPS3AP5
	NCOA7	KCTD1	CDSN	RP5-1057J7.1
	RBM6	RPH3A	PKLR	FOXD4L6
	AKAP17A	ATXN1L	DDX10P2	RP11-357K9.2
	PARP14	ISG20L2	SWT1	NPM1P13
	GRK3	C5orf45	ATG5	FRMD8P1
	NDRG1	MYO15A	PAM16	RP11-709A23.2
	ASPH	LRRC2	ALPI	ATP5HP4
	PLLP	NOL9	BCAS2	ABT1P1
	RSL1D1	SPTBN2	TIGD7	TMX2P1
	SFN	SEC24D	ANHX	SLC25A6P3
	RPS14	GRB2	CTSF	SNX18P7
	GOLGA3	SCO1	B3GNT4	RP11-122G18.7
	SPG11	DUX4L26	SMYD3	SLC25A31
	AMDHD1	STX3	COMMD7	NRTN
	KANK1	NOMO3	KRT8P46	RNA5SP216
	CLPB	KDM7A	EDNRA	PPY2P
	ADAM19	IL16	TRIM63	ABCD1P4
	EXOC3	CACNA1G	RPS10	GUCA2B
	UTRN	ALG14	XAGE1B	ZHX1-C8orf76
	FNIP2	CASP10	DBNDD1	OR10J9P
	HERC4	FGD2	TRIB3	RP11-747H12.3
	MPRIP	HSPA2	RP11-295K3.1	RP13-347D8.1
	WASF2	ALDOA	F2RL2	RPS12P31
	NWD1	SAMD8	C8orf74	AC073310.4
	ATP2B4	KIAA0930	HOXD10	SNRPCP5
	THRAP3	ARPC3	SDF2L1	RP11-179A10.2
	PHIP	DIS3	CA10	MTCO1P47
	ZNF778	CAB39	SLC45A1	RPL6P7
	SECISBP2L	CHD4	MID2	OR10AE1P
	MED28	DICER1	SSX1	RP5-1099C19.2
	RP1-76C18.1	OPRD1	ZKSCAN7	RNF225
	PPP1R18	FBXL2	SLC10A6	CHIAP3
	SPI1	SLC4A8	ZNF852	RGS21
	TSPAN10	SMG5	MKI67P1	RP11-266L9.4
	TAOK3	NUP188	CLDN8	CTD-2027I19.2
	RDH16	JRK	C7orf26	RP1-232L22__A.1
	MORF4L1	NME2	BEX3	PSMA2P3
	CRHR1-IT1	NOTCH4	HEY2	RP11-397P13.6
	AVL9	VTI1A	ABHD5	RP11-226P1.1
	ARHGAP10	LIMCH1	CD248	SLC16A8
	ATP5S	YAF2	RP11-293B20.2	RP11-324H7.1
	TSC22D2	NXPE3	LURAP1	RPL23AP3
	SRSF7	PHF20	CH507-254M2.6	PRAMEF6
	SAMD4B	TRIM33	PDE6D	LDHAP4
	SPECC1	CCDC186	ANG	RP11-361A21.3
	PIM3	CLASP1	TNFSF8	RP11-197O8.1
	CHD1	ANKRD28	CTSK	EXOSC3P1
	NPIPA1	AARS	CCL27	RP11-313H3.1
	SRGAP3	TTC6	NOC4L	RP11-10L12.2
	RPL34	PLEKHD1	SDF2	RFPL1
	KDM5C	TUBGCP6	SLC23A1	ACTR3BP4
	WDR73	KIAA1429	NOXRED1	RHOXF1P1
	KAT7	CAPN1	CCDC126	RPL35P5
	TET3	ZNRD1ASP	GIMAP7	RP1-212G6.4
	DENND4A	CCNDBP1	SLC27A2	AF213884.1
	SMCHD1	ARID4A	WRB	RP11-530A18.1
	SLC2A1	CTAGE5	CTB-119C2.1	KLRC4-KLRK1
	ANXA6	SERINC1	SPNS2	CTB-50E14.5
	GPATCH2L	RPN1	LOXL4	RP11-467J12.3
	CDH1	FAM21A	ZNF415	AC097711.1
	HLA-L	DCP2	PPP1R3G	RPL9P29
	PHF12	TCP1	AWAT2	KCTD9P4
	TEP1	CHRNA7	GCAT	RP11-1217F2.9
	MX2	HCLS1	CCDC85B	RP11-752G15.4
	PEA15	RP11-9J18.1	ACER2	RP11-702H23.2
	SETX	PAFAH1B1	ESD	AC005077.7
	MAPK8IP3	SIDT2	GOLGA6B	RPS7P8
	ARHGAP28	ACACA	TSC1	FMO11P
	PIK3C2A	MTHFD1	HNRNPA1P48	RP11-644F5.15
	PRDM2	EIF4E2	TM4SF19	CTD-2021A8.2
	GOLGA2P7	RNF144B	ST13P15	CH507-254M2.5
	LYRM7	ICE2	CENPH	MESTP2
	NUMB	CEP152	ZNF180	ANXA2P2
	RPL27	SERTAD2	AC112229.1	HNRNPRP2
	ZNF506	ZNF483	SOSTDC1	RPL7P8
	C2orf91	CARD9	CCDC36	RP11-529H22.1
	CFL1	FKBP4	RP11-864I4.1	UGT1A9
	MYH11	TRAPPC10	CD300LB	RAB9BP1
	HIPK3	COL19A1	LRRC46	IFNA12P
	TMEM154	SKIDA1	MYZAP	CCL11
	YWHAH	PTGES3	DCLRE1A	PYHIN5P
	CNDP2	SRSF2	MUSK	RNASE3
	ELMSAN1	CRYZL1	TIGD2	CSH1
	RPL12	QPRT	GLT8D1	KCTD9P1
	CHD9	FRMD4A	KLK1	LDHAP5
	ACTR2	WDR26	TSPYL5	RP11-517P14.7
	LRRC57	COLEC12	UMOD	IGKV3-7
	GOLGA2P5	CAV2	CRABP2	RP11-757G14.3
	BCL9L	LARS	POMK	MAGEA7P
	CLINT1	TREML2	FAM57A	RP5-879K22.1
	SEC31A	PSEN1	TMEM26	AC018804.6
	SLC27A1	FUT10	PABPC1P11	RP11-1060J15.3
	APOL4	PSMC1	ZNF184	FTH1P7
	PTPRM	KRT8	TRMT61A	PSMC1P9
	MED13L	MAP3K2	CRLF1	ZNF847P
	CEP89	U2AF2	PORCN	RP11-451F20.1
	CEP170	SPIDR	LPAR5	RP3-521E19.3
	CAMK1D	PTCD3	CFAP58	RP11-343C2.11
	HP1BP3	RNF216	FABP3	NMNAT1P1
	WHSC1	MGST3	EME1	RP11-112N23.1
	SETD7	SIK2	GPR1	AC007064.29
	DDX46	MKNK1	TRDN	CXCL6
	SYNE3	ZC3H6	SLC6A15	MTCYBP5
	ZNF780A	CTD-2311M21.2	ESRRB	RP11-367G6.3
	SYNRG	PTK7	PDILT	MTCO1P24
	TCOF1	TANC1	KIF15	RP11-77O7.1
	YPEL5	ARHGAP29	ANKRD49	RBBP4P5
	AHR	NMNAT1	C8orf46	EDDM3A
	CCAR1	CHST6	LRRC7	RP11-463H24.1
	AC013461.1	SPIRE1	SPDYE2	RHOT1P1
	GAB2	CRLF3	HGH1	RNA5SP461
	ARHGEF1	SMC4	EIF1AY	RP11-320N7.1
	SH2B3	GPAT3	PYURF	RP11-28O3.1
	SREK1	AZIN1	BOK	RP11-693I21.1
	WDR66	ANGEL2	RP11-451O13.1	IFNA20P
	RUNX1	SLC30A4	ALKBH1	KRT18P54
	C12orf76	NSRP1	SPIN2A	OR9G1
	RAB5B	GRAMD4	KRT6C	RHEBP1
	DBNL	SSU72	SLC5A4	RP11-10G12.2
	VOPP1	GYG2P1	LINC00475	RP11-659O3.1
	DSC3	NUP214	SMTNL1	AC108039.1
	CAND1	RABL2B	SIGLEC7	PTGES3P1
	XRCC2	CCDC66	AKR1B10P2	SEPT7P6
	RFTN1	PPIB	RTN4RL2	RPL36AP21
	WDFY3	GRHL1	ABCG2	ADGRF5P2
	LARP1	FAM105A	ALG12	RP6-127F18.2
	GPBP1	GANC	PSG8	RP11-758N13.3
	PLXNA3	ZC3H4	ARL2BP	OR6R1P
	PCNX4	CCDC150	ZPLD1	RP11-395L14.17
	XPO1	NCALD	SH2D4B	TUBB8P2
	COL6A3	ASXL2	MRPS34	IGLV5-45
	SNRNP70	ARCN1	CLRN1	CTD-2537L20.1
	HNRNPM	COL7A1	KRT76	IFNWP2
	SNX13	KRT6A	SH3GL3	UQCRHP4
	ZC3H14	FAM13A	CCDC102A	RP11-631M21.7
	DOPEY2	PPIF	EDNRB	NPM1P18
	ZNF268	RASGRP3	IQCJ	OR52K2
	PARP4	PRPF3	C4BPA	RPL35P8
	ZNF83	CASZ1	RTBDN	CTSLP1
	KDM4B	AKT1	ZSCAN10	AC007679.4
	SERF2	DENND4C	POLE4	NANOGP4
	SPATS2	TMCC3	ERICH4	RBAK-RBAKDN
	RPS25	RP11-452D2.2	TNP2	RP11-655G22.2
	PHF3	ZNF652	CBX2	RSU1P1
	TRRAP	CAMSAP1	C1orf101	IGLL5
	SFI1	PARVB	TP53I3	CPXCR1
	ANO6	ARSG	ARMCX2	RP11-688H10.1
	COA7	SSRP1	DEPTOR	RP11-85G20.1
	CTCFL	KIAA2026	CRACR2B	AC004453.8
	DDX24	PRKAR2A	ACVR2A	OR14C36
	PRPF38B	ABCF2	LAMTOR2	MRPL49P2
	DHX38	C3	ISL1	RRM2P2
	PIK3C3	MAP1B	FRMD7	OR6X1
	TNFRSF1B	PI4KB	BHMG1	CTC-458A3.1
	MAN2A2	ATP6V0A1	PLD4	RP11-364B14.3
	SHFM1	ANKEF1	COCH	OR9G9
	MGAT1	IL18BP	STON1-GTF2A1L	CYP4F44P
	MYO6	MED25	TFB1M	IL2
	CYTH2	FAM221A	CENPN	ANKRD54P1
	CDC42BPB	LRBA	KLF7P1	FTOP1
	RASSF4	CEP104	SIX3	RAB40AL
	G3BP2	ARHGAP26	FGF12	EEF1A1P34
	NNT	FGL2	ZNF467	AC004066.2
	DDX3X	DENND2A	DDX10P1	RP11-586E1.1
	RAD51D	HGSNAT	SEL1L2	GS1-383H3.6
	GATAD2A	BACE2	IL6	BX842568.2
	NTRK3	DSCR3	FBXO39	F13B
	NIN	HIST1H1E	PRPS1	FTH1P21
	EIF3B	ARHGDIA	MRPL58	RP11-94D20.1
	ENAH	NEDD9	RPUSD2	RP11-1053O12.1
	HNRNPUL1	MAP3K1	CEBPA	DNM1P49
	OBSCN	UPB1	SLC34A1	AC019097.7
	ZBTB8B	A2M	TMEM223	IGLV4-60
	TCF25	ATP8B4	RPL32P1	RARRES2P6
	SLC35E1	DNAH17	OVCH1	SPDYE22P
	GIGYF2	PKD1P6	GTF2IP12	SPDYE18
	SMIM14	PDP2	RP11-69H7.2	RPS17P1
	ANKRD36C	TTC39B	HS3ST2	NPM1P35
	VCP	CALB1	ATP6V1G1P7	RP11-568J23.1
	ANTXR2	TBC1D2B	CALML3	RPL10AP6
	DDX60L	AP2A1	ZAR1L	SERHL
	KPNB1	TRAPPC11	SLC5A8	IGLVV-58
	SIN3A	GGA2	PGLYRP2	RP11-495P10.4
	MTND2P28	PLXNA2	TTC30A	AKR1C6P
	HYDIN	PHLPP2	AC002480.2	OR10G2
	SNX29	BEST3	CDIPT	RP11-404F10.6
	YARS	CLMN	LDHAL6A	AC005086.1
	RP11-47I22.4	RAB13	NDUFB11	FKBP1C
	POLR2A	SLX4	RP11-597D13.7	PGAM1P4
	BACH1	RAB11FIP4	PHF5A	AC079325.5
	ETS2	KANSL1	VAMP7	NECAP1P2
	ERICH1	GPAT4	TRPC4	RP11-320L11.2
	KCNJ15	DDX27	ZNF671	ACOT6
	CD163	MDC1	PCDHGB1	GS1-259H13.7
	ZBTB10	MUC17	H1FNT	CCL26
	DDX18	PAICS	TINF2	RPSAP57
	CAPZB	ELN	OR51E1	RNA5SP69
	UGT1A1	VRK3	PJA1	RP11-163O19.1
	RICTOR	EIF3L	WDR18	LCE2B
	SLC4A7	VHL	ARSJ	RPS10P27
	SMAP2	PITPNM1	HTR7	RP3-344J20.3
	PPP1R9B	SPECC1L	CHCHD10	AP000358.5
	NARF	ALPK2	SUGT1P3	RPL10P3
	NFE2L1	CST7	AC115115.4	BCRP3
	PARP6	MAP3K4	HYAL3	AC090505.5
	GLG1	YWHAG	USH1G	RP11-536C10.20
	ABCF1	UQCRB	KRT83	RP4-562D20.2
	USP12	THOC2	MSI1	UBBP1
	SYMPK	PHF20L1	TCP10L	RP11-367O10.1
	STK10	SRSF6	LRRC37A16P	RP11-967K21.2
	DDX19A	TTBK2	SLC16A6	UBA52P8
	SLC43A2	ADAR	ZNF547	RPL36P18
	TRIM72	RIMS2	JPH1	RP11-467I20.5
	SRGAP2	UBTF	FAR2P3	CYP2C61P
	SP1	MKNK2	CDRT4	KRTAP5-9
	RLIM	HEATR5B	NR2E1	RPL13P
	MIA3	KRT2	MRPS2	UBA52P3
	SLC27A5	HERC2P2	FAM127A	IFNA7
	MFSD12	ITGAX	RPL23AP53	C4orf48
	FBXO24	NUDC	MINPP1	FOXS1
	KNTC1	FGFR3	HSP90AB6P	PGLYRP1
	INTS3	RNF19A	IL34	RP11-876N24.4
	IVNS1ABP	TAF15	C14orf169	AC009892.2
	CALM2	AP1B1	ZNF358	OR2T3
	PAAF1	RFFL	PGPEP1L	RP11-134L4.2
	TNS1	IL17RA	MCHR2	RPS3AP23
	EPPK1	SLC37A2	RAB25	TRAV15
	AMN1	SEL1L	DCST1	KRTAP4-12
	PNPLA4	POLR3A	CLEC12A	KRTAP13-2
	PHRF1	N4BP1	SMARCE1P2	RPL7AP34
	PLEKHM1	DHX9	DTYMK	CTD-2057J6.1
	C11orf49	MCM5	PCDHGA1	AC132008.1
	RPL11	KIAA1324	ANKRD7	FAM32BP
	ZNF605	ARIH2	ANKDD1B	THPO
	RAC1	DIDO1	HNRNPA3P10	MTND4P35
	VPS13C	NUP58	POP5	MTND3P17
	SUN1	LLPH	THAP7	CTD-2089O24.2
	ZNF556	EPB41L3	TK1	RP11-74M13.6
	CALU	KIAA1217	RP11-175P19.2	PGAM1P6
	PTPN14	QRICH1	RP11-114H24.2	RPL32P34
	PTGR1	CCNL2	HOMER2P2	HMGN2P40
	RAB3B	NPFFR1	NINJ2	RPS23P1
	ATP1B3	UBP1	AP1M2	TRAV27
	MYCBP2	SLC26A2	DBH	RP11-1100L3.4
	PLEKHG2	RPS21	SPATA31D4	LRRC3C
	ATP10B	PRKAA1	LGR5	TMEM247
	TRIP10	SIPA1L2	RP11-361M10.3	KRTAP24-1
	DNAH11	CASP4	PKDCC	HNRNPA3P3
	CERS6	TSEN15	RASD2	RPL7AP60
	ZNF440	ZFP14	GJA5	RP11-430G17.1
	YY1	SARS	TIMM10	RPL23AP78
	ZNF397	UPF1	PCDHGC4	RP1-95L4.4
	KIF5B	MTMR14	IER5L	TAS2R39
	NEDD4L	AGPAT3	TMEM117	ENO1P3
	FILIP1L	TRAK1	POTEH	PUDPP3
	DENND5A	CGNL1	KCNMB4	GSX2
	JUP	CARD8	RFC3	CH17-60O17.4
	ZNF426	DOCK6	GLP2R	RP11-106J23.1
	TBCK	P2RX4	TMEM178A	GAPDHP74
	IDO1	USF3	HIST1H3I	YPEL5P1
	IPO9	CTSH	HIST1H1B	MRPS21P7
	TRAPPC12	REST	FAM169A	TUBBP9
	BCAS3	KHNYN	CCDC190	GPR6
	PPP1CB	YY1AP1	AC006014.8	IGLV11-55
	ARHGEF9	VPS41	SPRY3	ALG1L13P
	HSD17B2	NDEL1	ENPP5	HNRNPA1P47
	RBBP4	TOB1	GYPA	RP11-538P18.1
	TFDP2	TRAF3IP2	OCEL1	MAGEA5
	MED12	FYN	C9orf152	RP11-447H19.3
	TALDO1	CUL4A	NAA38	CTD-2124B8.2
	DIAPH1	RPL36	C1QTNF9B	RP11-212J19.1
	ZNF788	TGFB1	CTSW	UBQLN4P2
	RP11-307A17.2	DUOX1	ZNF280C	GAPDHP58
	PSMA6	CYTH3	TPTE2P6	RP11-434H6.2
	GATAD1	SCML4	PROB1	RBMY2BP
	ADD1	AK9	PRIMA1	RPL23AP1
	TACSTD2	USP4	SOX7	RPS15AP5
	MR1	ZNF224	SUCNR1	MARK2P14
	HEMK1	PIGP	PCDHGB3	AC024937.6
	ST8SIA1	ZNF430	PLSCR4	RPS7P9
	AHNAK2	RP11-465B22.3	KRT33B	OR13F1
	AP2A2	TOR1AIP1	GGT2	RP11-383F6.1
	CMIP	EDF1	C2orf50	CDK5P1
	FAM126A	VAPA	ERCC6L	ZCCHC13
	PAK2	PMAIP1	EMILIN3	TRAV12-3
	KIAA1109	PDE3B	RP9	UHRF2P1
	RIF1	RLF	ANP32D	RP11-2H8.4
	ATF7IP	DTWD1	RP11-38O14.5	NF1P4
	CACNA1D	RPL10A	NT5C3A	GAPDHP45
	TBC1D32	UBQLN1	RP11-77K12.5	NDUFS5P4
	CLN3	N4BP2	PRAME	OR6B2
	LASP1	RASGRF1	SYT6	HSPB3
	PFDN5	GCLC	WDR24	LGALS9DP
	NDUFV3	GTF2H5	AQP5	RP5-1163L11.2
	ALCAM	UBE4B	WFDC12	MTND5P29
	PAPOLA	BRWD3	RP11-157G21.2	SSTR5
	FAM83F	HPS4	AL353898.1	RP11-723C11.2
	CIC	ATE1	CEP55	RP11-56M3.1
	SF3A1	MAPT	COLEC10	RP11-1277H1.3
	VGLL3	RUFY3	GOSR2	RP13-13A3.1
	YEATS2	STIM1	RP11-690C23.5	RP1-203C2.4
	SLC12A7	CDS2	HAS1	RPL18P11
	PPIAL4G	SIK1	ACP5	RP11-44N17.1
	PGK1	ACOX1	PSMD10	RP11-260A9.1
	LINC00680	MSH6	ORMDL1	AC005336.5
	KCNQ2	JMJD6	MAP1LC3A	AC092570.4
	ATG7	KPNA6	CFAP73	RP11-959I15.1
	SYAP1	ZNF568	UBXN10	SLC25A38P1
	FLNB	ENTPD4	ITPA	RPS3AP49
	SLC5A3	RP11-111M22.2	HES4	RP11-428L21.2
	SND1	ASB4	RP11-555K2.2	MRPS18BP1
	UPF2	ADAM9	HYAL2	HMGA1P7
	KALRN	SBSN	CA4	GSTA5
	CRIM1	HLA-DMA	CBR1	SLCO1B7
	SSR1	ZNF714	LINC00493	AC064853.3
	ITM2B	RDH13	PHF2P2	OR2T5
	URB1	TOM1	SLC39A4	C2orf66
	UNC13B	IFFO2	MED19	PRDX2P4
	USP47	MYCBPAP	SMYD1	QRSL1P1
	SCIN	N4BP2L1	GNB3	OR4A8
	SRRM4	NRP1	ALOX12B	LIPK
	KRT17	BRD8	TSPAN13	RP11-54I5.1
	CECR7	PHAX	UBE2L6	HLA-T
	TMEM2	EMX2	LRRC8B	RP11-756D7.1
	HNRNPH3	RABGGTB	RBM17P1	CLDN24
	SENP6	MRRF	NANP	RPL3P10
	DACT3	VPS54	PYGO2	C2orf27AP3
	FAM107B	RALGAPB	RASSF9	OR6S1
	RALY	UBE3B	SPDYE6	TRIM60P13
	QTRT2	RPTOR	CYLC2	GPR33
	MADD	AP1G1	IQUB	RNF138P2
	NBR1	CREB1	PLVAP	SLC25A5P2
	PKD1	EIF3M	CFAP20	RBM22P1
	MRFAP1	TTC28	CFAP99	OR2K2
	PPARA	GJC1	MAD2L1BP	RP11-193H5.7
	GSE1	ATXN7	CPSF1P1	AP000350.6
	TRIM41	ZNF264	TDRP	RP1-145M24.1
	SGSM2	MPST	LAMP5	OR4D11
	ARHGAP22	PPP1R2	GALK1	C7orf33
	DPYSL2	PDPR	S100A9	RP11-419L20.2
	ZNF451	IFT172	EFCAB7	AC006499.5
	ZNF141	CDV3	INHBE	GSTA2
	QSOX1	ERBB2	BCL10	RPEP6
	CCL5	ARF3	FOXI2	RP11-235D19.4
	ARL8B	ATAD3B	MS4A8	ZFYVE9P2
	ZNF791	HERC2P8	DMRTC1B	TRBV6-1
	NEK9	RABEP1	MYT1	MTCO1P9
	HIF1AN	TUBA1C	TIMM8B	DPRXP1
	WIPF2	GTDC1	HSD11B2	OR7E38P
	SDCBP	FGD4	TLCD1	DGAT2L7P
	PTPN11	KHDC1	TCEAL2	AHSP
	FBRS	TKT	CSTF2	RP11-285M22.1
	ME2	PPTC7	BLVRB	RP11-244J10.1
	ACAP2	SLC20A1	TEKT3	EIF2S2P3
	DNAL1	IFT22	BTD	TREM2
	OR52I1	GRSF1	HHEX	HMGB1P35
	XRCC6	CDCP1	NT5DC4	PSMA2P1
		GPALPP1	ZNF30	HBG1
		SLC4A1AP	AMD1P4	IFNWP18
		ELP2	NRG3	HIST1H2AI
		ACER3	FAM71A	AC091633.2
		CNOT2	DDX3Y	RNASEK-C17orf49
		CDC42	TRIM15	RP11-46A10.6
		ISY1	CDK2AP1	RP11-310A13.2
		RPP14	PRPH	TRAV10
		CD68	CMAHP	TRBV28
		PPM1G	PUS3	RP11-159K7.1
		POC1B	RPIA	EI24P2
		TRIP11	FCER1G	GH2
		BTF3	RAB23	PTPN2P2
		FAM126B	ZNF69	RPL9P5
		TAOK2	KLRG2	CYP51A1P3
		TFIP11	ZP1	RP11-281J9.1
		PHLPP1	YBEY	C2orf69P3
		MAP2K3	SLC45A2	RP11-556O9.4
		SAMD4A	PCDHGB5	RP11-568G20.2
		FARP2	SH3BGRL2	CHST13
		DNAH3	SLC22A6	LDHAL6FP
		FAM193A	TMEM120A	RP3-337H4.6
		CUL3	HEMGN	RP11-536C10.13
		ZNF7	ZCRB1	CRYZP1
		ATP6AP2	KLHL38	HMGB3P21
		AC026150.6	MON1A	RP11-428G5.1
		ANKRD10	CALHM1	FAM24A
		AP000347.2	NECAB1	LA16c-13E4.3
		ZNF346	IGFBP7	RP11-10F11.2
		DMXL1	EIF4BP5	RPL34P27
		SETDB2	KITLG	CTD-2320J21.1
		MORC3	FAM69C	HNRNPA1P17
		MBD2	PRAMEF8	RP11-420B22.2
		ATF6	ARMC2	HMGN1P8
		AHI1	OR8S1	RP11-81A22.5
		ZNF382	RP11-114H7.2	RP11-157K17.5
		STPG1	NCF1B	UBE2DNL
		KSR1	GNGT2	OR6R2P
		C12orf4	NPM1P33	RP11-362I1.2
		MED14	SPATC1L	XXbac-BPG170G13.31
		CIZ1	HCFC2	HNRNPA1P71
		LUZP1	RP4-764D2.1	RPL36AP26
		CDC42BPA	MICALCL	SNRPFP1
		ELAVL1	RP11-64D22.1	AC113618.2
		CABIN1	SHISA2	RP11-95P9.1
		BRPF3	GUCY2GP	RP11-389O22.4
		FBXW2	SFRP4	RP11-432M8.21
		NEBL	C10orf105	CCR10
		WAPL	LINC01529	TDGP1
		CCDC40	ANO5	IGHV3-63
		RELB	METTL10	RPL21P123
		BTNL9	CH17-53B9.4	RIMKLBP1
		DNAH1	MRPL11	IGKV1OR22-1
		ZNF33A	GALNT12	KRTAP4-9
		KLHL7	SMIM17	RP11-511I11.2
		SUOX	MIEN1	PPP1R2P9
		ADAM12	KCNH4	AC104978.1
		COPG1	RALYL	LELP1
		EXOSC2	RP11-222K16.1	GU182353.1
		ERBIN	TRMT61B	C8orf88
		MAST2	SPSB2	FP325317.1
		GLYR1	PTPRQ	TP53TG3C
		CSNK2A1	RALGAPA1P1	TPSP2
		CYB5A	ASB13	RAC1P5
		ITGAV	SPDYE1	CTD-2643K12.1
		BCO2	MYLK4	RP11-87C12.2
		RP11-1023L17.1	RP11-196G18.24	RP11-810H18.1
		JAG1	CYP2R1	RP11-93K22.7
		MAPK6	LTK	RPS18P13
		RBM17	TAX1BP3	RPL23AP38
		EPPIN	GPR75	AC005534.6
		OR2C3	RP11-486A14.1	BNIP3P19
		C1S	AZU1	KRT8P2
		RPS5	CDCA5	TRBV7-3
		PABPN1	TTLL2	RP11-385M4.3
		KLF5	HTRA1	RP11-123J14.4
		MOV10	MIXL1	BHLHA9
		OSBPL8	SLFN14	GAPDHP55
		MKLN1	SIX1	AC008984.6
		ITGA5	TMEM86A	IGHV3-38
		LIPG	ALG6	CTD-2574D22.4
		DCAF5	ADCK2	NIFKP3
		WWC1	RP11-354K4.1	HMGN2P23
		KPNA1	AMHR2	PAGE1
		DAPK1	RP11-566K11.5	NDUFB2P1
		MMP14	FAM101B	RPL17P20
		RSPH3	SLC25A35	OR13C7
		EXOSC6	KCND2	TCF15
		SLC6A12	ARHGEF16	RP11-754I20.1
		FLII	C6orf136	KRTAP3-3
		PDZD2	GNG11	SNRPEP9
		SCAF1	TM7SF2	GAPDHP37
		FAM213A	KLK7	POU5F1P2
		ICOSLG	CLCNKB	RNA5SP141
		RGS3	MAGEC3	AC087650.1
		ANAPC7	HNRNPA1P23	TRBV15
		RNF41	LRRC56	P2RY4
		SPATS2L	SKOR2	NRBF2P5
		AKR1A1	CBARP	FABP3P2
		EIF4H	CCR3	GAPDHP39
		ABI1	VSTM5	PGAM1P10
		DNM1P51	KRT74	TPI1P3
		GNA12	PRUNE1	MRPL2P1
		AP2B1	AIM2	TAS2R7
		CRYBG3	GEMIN7	RP11-760D2.10
		FAM118A	MSRB1	RP11-154D9.1
		HERC2P5	ELL3	SUMO2P2
		CFL1P1	SIX5	BNIP3P4
		PALLD	INA	RP11-193H5.8
		TPCN2	CATSPER4	ATP6V1G1P4
		KIAA1683	LCNL1	NUTF2P8
		GOLGA6L9	EXTL2	DYNLL1P2
		MAEA	GOLGA8UP	RP11-488L18.6
		CDK13	ORC5	RPL23AP41
		TPM3P9	AC015691.13	RP11-242C24.2
		CFAP74	TMPRSS12	OR13C2
		GPC2	TNFSF12	DBIP2
		AL354822.1	LBX1	LL22NC03-84E4.8
		ABCA7	GSDMA	RP11-323K10.1
		ZKSCAN5	WDR49	LL22NC03-24A12.9
		ERCC4	LINC00116	OR51T1
		HEATR5A	MMP24	AC073387.2
		BCDIN3D	CYP1A1	AC006994.1
		MARK4	JOSD2	RP11-692C24.3
		F11R	EPDR1	RBM22P4
		MPHOSPH9	TDGF1	SLC25A15P4
		PSD3	PRR23C	RP11-265D19.7
		NOP14	RP11-428P16.2	RP11-137J7.3
		KATNAL2	CSPG4P11	RP11-51L5.2
		PTPN1	NPY6R	RPSAP11
		TUBGCP4	SNX18P10	OR1F2P
		COL17A1	ANKRD20A4	RP11-475I24.9
		RAP2B	ZNF816	RP11-345J13.1
		SEC62	RPS6P20	YPEL5P3
		SASH1	CH507-9B2.9	RP11-501M7.1
		ZDHHC3	REC8	ANKRD30BP3
		ZNF585A	RP11-466F5.6	TRGV7
		SHANK2	ATRAID	RP11-376N17.4
		FKBP15	C8orf82	ZNF890P
		RC3H1	POC1A	OR10U1P
		MAD1L1	RP11-814E24.3	RP11-680L20.1
		PUM2	CDCA8	CTC-209L16.1
		ESCO2	DUS4L	GRPEL2P3
		NUP107	CFAP206	CLRN2
		USP6NL	NIPAL4	TAS2R40
		RP11-74M13.4	RSPO3	KB-1183D5.16
		GTF2IP7	MRPS14	ABHD11-AS1
		DYNC1I2	DMRT2	PTMAP6
		GTF2IRD1	DNAJB8	RP11-184C23.1
		CENPJ	ADAM7	RP1-57E3.1
		SLC35A3	PRB4	MTND5P30
		USP49	SERPINB7	OR11H7
		ELF1	DNAI2	RPL36AP6
		DAZAP2	ITGB6	RP4-635E18.9
		SULT1C2	MTERF3	AC127383.1
		LGALS3	PITX1	GS1-124K5.10
		DCHS2	HSF4	NANOGNBP3
		SOCS3	MRGPRE	DDX39BP2
		PSME3	GKAP1	RAB41
		KHSRP	MYLK2	XXbac-BPGBPG34I8.1
		ATXN3	SMARCE1P6	RP11-321E2.4
		SNRPD1	AMIGO1	GSTA6P
		TFAP4	C20orf96	NPM1P32
		BRI3BP	RP11-561O4.1	TGFBR3L
		CASC4	KCNC2	KRT125P
		GDPD1	ADAMTS20	RPL23AP72
		ARID3B	FBXW4P1	RP11-775B15.3
		PRDM15	HERC2P10	RP11-382F24.1
		GBP5	KLHDC7A	RP11-1036F1.1
		IMPAD1	KPTN	TCEB1P18
		PDAP1	RERGL	FAM204BP
		POLR2B	SELP	OR4X7P
		BCR	LIN7A	OR52B6
		CCSER2	FAM201B	EEF1A1P33
		TNC	CLP1	IPO7P1
		NOM1	FCRL6	GAPDHP75
		RNF10	RP3-461F17.3	RP1-97D16.1
		BORCS8	TTC3P1	PMS2P9
		NT5C2	ADA	SLURP1
		CCDC129	CEACAM20	RP11-481H12.1
		TNKS2	ASNA1	IFNA14
		BCOR	TMEM221	CCL8
		IPO5	RNASE6	ZNF725P
		PLA2G4C	HIST1H4B	CTBP2P4
		SREBF2	PIGW	RP11-23A22.1
		NUP153	TUBB1	RP11-665C16.9
		LYRM2	ICAM4	CTD-2540L5.9
		TRAF3	RAB32	MTCO3P5
		SMAD4	RNASEH2C	RP11-466J24.1
		NUDT3	AGXT2	KYNUP2
		KIAA0430	ZNF711	THAP12P1
		PRKX	ZNF648	MTND5P18
		ARHGAP5	RP11-480I12.9	RP5-925F19.1
		ALOX12P2	MAMSTR	ARHGAP42P1
		CLIC1	GUCY2F	RPS24P17
		ZNF557	KBTBD11	FGFR3P5
		SCAF4	GCM1	FNDC3CP
		ITGB3BP	UBTFL5	CRPP1
		TMEM189	TPTE2P5	TIMM17BP1
		RNH1	CGRRF1	AC009313.2
		STARD3NL	C20orf196	NNAT
		PTGS2	ZNF763	RNA5SP262
		RIN3	WASF1	OR2M7
		TFCP2L1	KCNH7	THAP12P6
		PTPN23	FCGR3A	RP11-486G15.1
		MON1B	TRIL	RP11-417P24.1
		FOXO3	CCDC185	RP3-453I5.2
		PLA2G12A	SGCZ	DPPA2P4
		FAM50A	CIAPIN1	RPL3P12
		SCAI	EFHC2	C2orf69P2
		SCAPER	CNFN	EXOGP1
		CD58	HTR7P1	AP1S2P1
		LAIR1	PTP4A3	OR1AA1P
		EIF4G3	PENK	WARS2P1
		PRMT2	TBX4	NIP7P2
		LRP4	MCEE	RP11-570G20.1
		ANK1	FOLR2	RP11-317B7.2
		ATP5B	BCO1	MTND5P7
		NRIP1	FAM175B	RP11-793H13.12
		MTCH1	GLT1D1	RPL7P7
		PTK2	PRSS42	RP11-420K10.1
		TRAF6	MUC22	AC024082.3
		PAPPA2	NPAP1P6	FAM204CP
		TRAPPC8	LACTB2	RP11-15D14.1
		CLCN3	C3orf49	TSEN15P2
		SPIB	SGK2	RP4-552O12.1
		GPRC5A	TMEM173	GLDC
		SORBS2	PNPO	DDX11L8
		DHDDS	KLHL10	PPP1R2P2
		RPL23AP82	FUCA1	MSTN
		DCAF8	RP11-424C20.2	AC010468.3
		OLA1	EMB	RP11-497J7.4
		BAG1	NDUFAF4	IGKV2-30
		SSBP1	LY75-CD302	RP11-529F4.1
		WDR60	ECSIT	RP11-513D4.3
		MICA	EBP	IGKV2-19
		PTGS1	FOXI3	NPM1P41
		ALG13	FAM83D	RP11-702F3.2
		FLOT1	CTD-2192J16.17	AC006499.7
		METTL7A	ZNF804A	AK6P2
		C6orf132	LSM10	IGKV1OR2-2
		PPM1K	GJA3	RP1-127B20.4
		DDX10	LDB2	RP11-149F8.4
		LSM14A	TDRD6	ABHD17AP9
		PIK3R1	IL11	CCND2P1
		ARNT	FAM205A	RP11-956A19.1
		SCRG1	GAP43	RP11-51I5.1
		ZNF101	HOXA6	AL672296.1
		CXXC1	SVILP1	SIGLEC19P
		KIAA1033	RP11-250H24.2	CTC-339O9.2
		OTUD4	SHC2	RP11-740C1.2
		ARAP1	GLYAT	RP5-890O15.3
		RBM8A	C1orf162	MTND2P29
		NSUN4	NOS2	NMNAT1P2
		SRP14	STS	AC093106.4
		TTLL7	WNT10B	AC004062.2
		RP1L1	LIMD2	RP11-874G11.1
		FAM204A	GMPR2	CDK3
		TIMM23B	FAM177A1P1	RP11-155G15.3
		ZC3H7A	PCOLCE	AC007326.9
		KIAA0319L	GPR162	AC006461.2
		APOBR	bP-2189O9.2	FOXO1B
		TVP23C	SLC1A1	RP11-541E12.1
		TBC1D5	XKR8	TUBB4BP4
		SYNJ2	S1PR1	RP5-1053E7.3
		C5orf42	LYSMD1	CSN3
		GNPTG	FASTKD3	OR7A15P
		UEVLD	PRDX4	CTD-2555K7.3
		SCAND2P	RP1-28C20.1	OR10J7P
		NBPF26	SLC38A4	KRT222
		DGKG	S100A2	IFNA21
		FRAS1	AMMECR1	RP11-89B16.2
		AES	MEP1A	CST2
		EGLN1	PIRT	TAS2R13
		ERCC6	PSMG2	RP3-492P14.2
		LRP12	NXT1	PCBP2P1
		MUC4	AC012066.1	RP11-958J22.2
		RBM26	BSNDP1	HNRNPA1P65
		RBM3	GGH	RP11-19P22.10
		EIF3D	CABP5	RP11-15J23.1
		TNS4	HTRA2	FAM166AP4
		AATF	ITIH2	RP11-68D16.1
		CGN	SPATA31E1	RPS11P5
		ZNF148	TMPRSS7	RPSAP64
		FBXO7	PRR20C	TREX2
		ZNF44	NDUFS3	C1orf204
		ACSM3	MOSPD3	RP3-323B6.1
		KIAA0907	CEACAM6	ATP6V0E1P2
		ELF2	TCERG1L	TXNRD3
		SYT12	NR2F6	RP11-370B6.1
		CCDC85C	ADH6	OR12D3
		OPTN	ALS2CR11	RPL7L1P3
		PPP4R3B	KB-1980E6.2	CHCHD2P8
		CLN6	TAGAP	KCNK18
		TSPAN6	MYBPH	NACAP6
		SIN3B	WRAP53	RP11-326K13.2
		ZFR	HTR3E	NRBF2P4
		NDRG2	UBL7	ZNF971P
		MFSD6	RP11-762I7.5	RP11-136G2.1
		ZNF225	RNF26	RPL10AP2
		COL5A1	CD200R1L	KB-1269D1.8
		C1orf112	SPATA31A3	RP11-146E23.2
		SPRED2	SLC22A12	RPS28P8
		DCAF10	ADAM18	RNASE8
		GNS	RP11-473P24.2	SLC25A5P8
		PITPNA	SDR16C5	OR8B12
		SLC25A16	THOC7	RPS27AP1
		SART3	CNTNAP3P1	RP11-420N3.3
		GOLGA8N	DCAF8L1	RP11-630I5.1
		MCM8	SNX24	AC079776.4
		BMS1P1	CLEC2L	RPL35P6
		DYM	ZSCAN16	SCML2P1
		TPM1	MFSD7	RP11-318C24.1
		MAP3K8	CCDC11P1	CTC-327F10.1
		GOLGA8R	PCDHGB7	RP11-46I8.1
		MTUS1	ZNF138	TBC1D3P6
		UNC45A	NTF3	RP11-42L13.3
		LMTK2	LGMNP1	TNPO1P3
		HEXA	SLC22A15	CCDC74BP1
		PAF1	C1orf94	H2BFWT
		TRPV3	ZFP69	CTC-527H23.1
		DSG3	MT1F	RCC2P1
		EGLN3	FIBCD1	OR4A44P
		HMCN2	SFTPA2	NANOS2
		PGBD5	C11orf98	AC010468.1
		SLC12A5	CEL	UQCRC2P1
		SLC12A6	SMCO4	RP5-1049G16.4
		HLX	TRIM31	RP11-632K21.7
		RAPGEF6	TMEM126B	RP11-454P7.1
		CPT1A	CCDC83	ARAFP1
		UNC13A	HMX3	FTH1P5
		FECH	POLR2K	CTB-180A7.8
		RNF4	UQCR10	AC020915.2
		SPAG7	TSSC4	CXorf66
		NREP	HSP90AB3P	MTND1P11
		PACRGL	TPM3P7	RP11-754I20.3
		MYSM1	LRRTM2	RPL7P5
		ING5	C22orf42	AC005040.3
		SEC63	HES6	RP11-505O17.1
		SIAH1	OSCP1	RP11-132J14.3
		CCDC127	OR2AJ1	AL928654.7
		PLD3	WNT8A	RP11-568G11.4
		ITIH5	SLC10A3	CTD-2017C7.3
		ARHGAP32	MAMDC2	RP11-356M20.2
		ADAMTS16	FAM189A1	RP4-789D17.4
		FLCN	ATG4C	NPM1P49
		NFATC2	AADAT	RPL7P37
		AHSA1	PRR36	VENTXP5
		FOXJ3	PDLIM1P1	RP11-555K12.1
		LZTR1	AGAP10P	KRTAP29-1
		SARAF	FANK1	RAC1P6
		WIPI2	LEAP2	CBX3P1
		ZFHX2	AGAP12P	OR7E121P
		POLR2E	MS4A4E	AL590762.7
		AC024560.3	HOMER2P1	RP5-966M1.7
		PSMD4	GPX6	SEPT14P1
		C19orf66	FSTL5	RP11-369K16.1
		MIB1	CRTAC1	VDAC1P11
		ZNF585B	RP11-548H18.2	CTD-2533G20.1
		GNL3L	SPDYE4	RP11-45P22.2
		CDHR1	SAP25	RPL7P27
		PKN2	ZNF581	KRT18P25
		CIRBP	TRIM55	RP3-415N12.1
		TMEM41A	ARHGAP40	NPM1P26
		CBWD2	RP11-333E13.4	RP3-474G15.1
		CEP164	F12	CTD-3018O17.6
		PRELP	MAB21L2	RP5-1128N12.2
		ROBO1	TERB2	RP11-771F20.1
		ATG2A	TM6SF1	MARK2P12
		THBS2	OVCH2	MTATP6P14
		GRAMD4P3	PSG9	RPL29P7
		CDH13	C17orf58	IGKV3-15
		EPAS1	HOXC4	CTB-162E12.1
		TBC1D9B	SSTR1	EEF1A1P30
		CADM1	SNX7	C1GALT1P3
		CDK11B	GABRR1	RP11-114H24.4
		COQ8A	TXLNGY	RP11-134E15.2
		EFCAB11	AVPR1B	NUPR2
		SCAMP4	MZT2B	RPL21P67
		WDR3	DMTN	OR1D4
		RPS26	MTND4P30	RPS4XP9
		GPT2	SMIM20	CTSL3P
		ARHGEF10	PCDHB4	RP11-1E11.1
		MCOLN1	ACSBG2	ENO1P2
		LIG3	MXD3	ZNF625-ZNF20
		WDR90	KLK12	MRPS18AP1
		AC073065.3	ZNF969P	RP11-795A2.2
		S1PR3	FBXO4	C1GALT1P2
		TNFAIP8L1	CTB-47B8.5	RP11-108N13.1
		DCBLD2	ZNF723P	RP11-742D12.1
		ACTR1A	SLC5A11	RPL36AP55
		MAFG	SLITRK1	RP11-428I12.1
		NUDCD3	CYP2AB1P	OR4B2P
		HMGA2	TDRD15	MFSD1P1
		ELL2	JAZF1	RP11-715L17.1
		C1orf61	SLC39A5	FGF6
		C1orf21	NEUROD4	RPL26P3
		RPL39	RP11-589M2.1	CEACAMP8
		NUCB2	GRB14	GAL3ST2
		PPM1F	CECR6	RP11-170N16.2
		C18orf32	PAX4	AC006499.3
		WDR19	UBTFL8	INSL5
		DHRS7	LTB4R	RPL5P18
		KLHL33	ZIC5	RP4-620E11.4
		PPP5D1	RP11-350J20.9	OR4D2
		ACSL6	TMPRSS9	OR4S1
		LAMC2	ADRA2A	BNIP3P5
		GBP2	ADGRF4	AC135999.2
		TEX2	CCDC178	PSMB3P2
		ONECUT1	INHBB	TEX12
		TMEM67	ADAM20P1	RNASE2
		MAT2A	ZNF157	RPS3AP2
		LYRM4	RP11-723O4.6	CTD-2194F4.2
		FUT11	OR7E19P	IGLVV-66
		SPATA6L	RP13-1039J1.2	RP11-789L4.1
		AMY2B	RP3-399J4.4	BTF3P7
		PURB	CKLF	RP11-296O14.1
		ETFDH	HIST2H2AB	HMGN2P17
		HTR3B	OSGEPL1	SUMO2P19
		SPPL3	RP11-545A16.3	RP11-46I1.2
		TMEM30A	B3GNT6	MESTP3
		CCDC47	NLGN2	RPL21P44
		TRA2A	ABHD8	RP11-795J1.2
		ZBTB37	UMAD1	AC004945.1
		PLEKHO1	FBXO8	IGLV3-25
		ACAA1	HNRNPH1P1	SPINT4
		KCTD18	ZNF511	RP1-215K18.4
		SMTN	TUBA3D	RP11-1085N6.1
		PHACTR2	PCDHB7	EEF1A1P21
		HYPK	KCNJ11	RPL3P3
		PANK3	BTBD18	AC015849.14
		LRPAP1	RAB15	OR51K1P
		ZC3H8	SLC24A3	MTND5P16
		ARID3A	LRRC66	RP11-401N16.2
		GOLGA6L7P	OLFM4	RP11-395I6.1
		WDR6	IRX5	RPL8P2
		COX6C	LRIT3	AC131097.4
		FAM160B2	GDF9	METTL15P1
		AREL1	NRSN2	TRGV3
		RNF111	LINC00935	MTCYBP19
		RABGAP1	NKAIN3	IGHV1OR15-1
		HDAC6	GYG2	RP11-294C11.4
		F2RL3	C10orf88	BOLA2P3
		DCP1A	RP4-575N6.5	COX6CP17
		PRPSAP1	MFNG	RP5-947P14.2
		NOLC1	KLHL13	RP11-282M24.1
		DDX52	RTN4IP1	RPL26P19
		MAPK1IP1L	CUEDC2	RP11-462D18.2
		CALM3	RP11-849F2.7	CCDC182
		ZCCHC11	ZNF670	RP11-157E21.3
		CSF2RB	CLLU1OS	RP11-129B9.2
		UBE2H	KBTBD3	FTLP17
		MYH14	C16orf71	ATP6V1E1P1
		GAS7	ASPHD1	HMGN2P24
		ERO1A	PNMAL2	RP11-123O10.4
		CORO2A	PPP1R35	RP3-509L4.3
		STEAP4	TUBB8P1	CTD-2375G15.1
		ATP11B	SIRT6	RPS24P18
		EXOC4	HDAC1P2	HMGN2P13
		ZNF713	EXOSC4	CSN2
		CRK	THEM6	XXbac-BPG34I8.3
		RNF220	G6PC	PF4V1
		FOXJ2	MYRFL	RP11-119H12.5
		PSMD7	CPE	C1QBPP2
		NDE1	MRPS35	CTB-49A3.1
		MRPS23	SP8	RBBP4P3
		METTL2A	DNAJC19	RP3-391O22.3
		ZNF844	EFCAB10	RP4-801G22.2
		INSR	RWDD2A	C12orf71
		FAM120A	PRKACG	LOC100421166
		CHP2	KRT33A	KB-1683C8.1
		PIP5K1C	CFAP53	OR51A5P
		FKBP8	ZNF582	AC016894.1
		ANKRD33B	C1orf105	OR2AD1P
		ZNF8	DDIAS	CSAG1
		ABHD17A	AFP	RP11-123G9.1
		LINC01125	VSX1	HILS1
		TCAF1	IL18RAP	AC093698.1
		ARFGEF3	GFY	RP1-164L12.1
		FAM49B	DHCR24	CTD-2550O8.7
		SHTN1	SERPINB4	RPL29P12
		CSF3R	LYPD4	OR10P1
		RYR1	ANKRD53	SLC25A5P5
		PPP2R1A	KRT18P31	IFITM4P
		RP5-1063M23.3	FLRT1	OR11G1P
		ATG14	PRAMEF20	PPIEL
		SLC30A9	SRD5A2	AP000322.53
		SLC8B1	CLEC11A	CH507-396I9.3
		RAB6A	CEACAMP10	HBB
		KIAA1549	RAET1K	HNRNPCP10
		ST3GAL6	RP11-1016B18.1	RP11-562I5.1
		TMEM123	FAM231C	RP11-158I3.1
		NR3C1	SHD	ACTR3BP3
		TRIM52	SCRT2	APOC3
		GTF2H2	HMGB1P39	RP5-892F13.2
		NOP58	RP11-419C5.2	RP11-317N8.4
		JAK2	AKIP1	RP11-93H10.1
		G0S2	TRIM40	RP1-202I21.3
		TPTE2P2	RP11-9L18.2	RP11-328C8.2
		TSSC2	DRAM2	CTD-2054N24.1
		HDAC7	OXSM	CTD-3035D6.1
		SPATA17	CH507-236L23.2	GFRA4
		MAN1A1	CH507-338C24.2	AC005262.4
		HDAC4	HMGB3P9	CTD-2057J6.2
		METTL16	VN1R2	C11orf53
		PXDC1	RP11-392E22.9	SYCN
		SLC25A37	KIF4A	HRASLS2
		FRA10AC1	BAAT	AC074121.4
		SKIL	CCDC70	OR8R1P
		ZNF335	C10orf82	RP11-534L20.4
		OAF	SCG2	RP4-669P10.19
		PKP4	RP11-872D17.8	MT1M
		IQCG	SLC43A1	ALDH7A1P2
		BNIP2	SOAT2	RP11-483K5.2
		ATP6V1A	CDKN1C	IL17F
		INPP4A	HSD17B6	RP11-485B17.10
		BTBD9	MSNP1	RP11-60C6.8
		TPD52	NPY1R	RP1-20N18.10
		IBA57	LINC00674	ZFY
		PPIG	MGME1	RP11-309L24.6
		MAGT1	ST6GALNAC5	HCRT
		SARNP	LSM1	RP11-702C7.2
		CLUAP1	MFAP2	NCBP2L
		DGKD	THEM5	PYDC1
		DCAF7	LARS2	RP1-93H18.1
		TTC17	CPXM1	DEFB124
		GNB4	PIP5K1B	HSPE1P2
		ATF6B	TEAD4	CLPSL2
		RNF168	LINC00998	SPACA1
		SETD1B	STPG2	LGALS2
		RP11-286N22.8	SERPINA2	RP11-569D9.5
		NAIP	TYRP1	TRDV2
		FADS1	MSANTD2	RP11-78J21.4
		ARHGEF11	PIANP	TEX26
		TOP2B	AC015922.5	ADH1C
		NCOA1	TNFAIP6	GS1-388B5.1
		FER1L5	TMIGD2	ANAPC10P1
		ANAPC1	RIIAD1	HPRT1P3
		ZNF274	CHIA	RP11-857B24.2
		POLR1A	SURF1	RP11-668G10.2
		UBE2I	ANKRD65	RP11-611L7.2
		CCDC9	ENPP7	PPIAP3
		ATL3	KIAA0895	RP11-533K11.1
		DDHD2	NPAP1P4	CTC-308K20.4
		PCYOX1	GS1-259H13.2	RP13-34L8.8
		OGDH	RP1-152L7.5	KCTD10P1
		FAM13B	HFE2	PPIHP1
		SDF4	CFAP77	RP11-434C1.4
		MGLL	ABCC6P1	IGKV2-26
		ANXA13	BCL2L12	SETP11
		GLUD1	NLGN4X	RP11-605F14.2
		MCAM	KCNJ10	USP17L4
		HPS1	GSTM5	RP11-329J18.4
		PHLDB2	KCNMB2	KRTAP10-5
		PSMD2	RP11-744H18.1	RPL12P10
		STRBP	FCER2	DEFB116
		SSPO	SLC26A4	GSC2
		DRAXIN	PRSS50	RP11-972P1.8
		SETMAR	BST2	BCL2L12P1
		TAB3	PROSER2	RP11-14I17.1
		SEMA4D	AC018755.18	RPS7P5
[truncated: 9,970 more rows]
