# Supplementary material for: Impaired expression of metallothioneins contributes to allergen-induced inflammation in patients with atopic dermatitis
Source: Nat Commun. 2023 May 19;14:2880. doi: 10.1038/s41467-023-38588-1 (PMC10199008; doi:10.1038/s41467-023-38588-1)
Supplement: Supplementary file 12 — Supplementary Data 9 [file 41467_2023_38588_MOESM12_ESM.csv]

Supplementary Table 9: Tcell:LC cross-talk signature in LC
CTRL SIGNATURE	HDM SIGNATURE	TOGETHER
FAM3C	ACVR1	FAM3C
PLD2	ACVR2A	PLD2
TNF	ACVR1B	TNF
CD58	ALCAM	CD58
PTPRC	APP	PTPRC
CD99	CCL17	CD99
CD47	CCL22	CD47
COPA	CD40	COPA
VEGFA	CD55	VEGFA
TSLPR	CD58	TSLPR
CCL22	CD72	CCL22
AREG	CD74	AREG
VEGFB	CD86	VEGFB
IL1B	COL27A1	IL1B
COL17A1	COPA	COL17A1
EFNB3	CSF1R	EFNB3
NAMPT	FAM3C	NAMPT
GRN	FLT1	GRN
WNT5A	GRN	WNT5A
LAMC1	HLA-C	LAMC1
LGALS9	ICAM1	LGALS9
ICAM3	MIF	ICAM3
LILRB2	MRC1	LILRB2
SEMA7A	PILRA	SEMA7A
EREG	PLXNB2	EREG
DSG2	RIPK1	DSG2
TNFSF13B	SIRPA	TNFSF13B
SEMA3C	SORT1	SEMA3C
EFNB1	TNFRSF14	EFNB1
CCL17	TNFRSF1A	CCL17
L1CAM	TNFRSF1B	L1CAM
ACVR1	TNFSF13B	ACVR1
ACVR2A		ACVR2A
		ACVR1B
		ALCAM
		APP
		CD40
		CD55
		CD72
		CD74
		CD86
		COL27A1
		CSF1R
		FLT1
		HLA-C
		ICAM1
		MIF
		MRC1
		PILRA
		PLXNB2
		RIPK1
		SIRPA
		SORT1
		TNFRSF14
		TNFRSF1A
		TNFRSF1B
