# Supplementary material for: Impaired expression of metallothioneins contributes to allergen-induced inflammation in patients with atopic dermatitis
Source: Nat Commun. 2023 May 19;14:2880. doi: 10.1038/s41467-023-38588-1 (PMC10199008; doi:10.1038/s41467-023-38588-1)
Supplement: Supplementary file 19 — Source Data [file 41467_2023_38588_MOESM19_ESM.xlsx]

## Sheet: Figure 2C
I	NR	R		Kruskal-Wallis test
1.24771	0.686441	3.1236		P value	0.0006
1.05435	0.676923	1.9187		Exact or approximate P value?	Approximate
1.62766	0.4225	2.43363		P value summary	***
1.12717	1.175	1.56831		Do the medians vary signif. (P < 0.05)?	Yes
	0.597605	1.6378		Number of groups	3
	1.12109	1.2963		Kruskal-Wallis statistic	14.68
	1.47222	0.957447
	0.710407	2.06452
	0.482199	1.73653
	0.725857	1.28028
	0.340127

## Sheet: Figure 2F
I	NR	R		Kruskal-Wallis test
0.652174	0.573913	2.42222		P value	<0.0001
0.55102	0.470588	2.15789		Exact or approximate P value?	Approximate
1.02326	0.108	2.375		P value summary	****
0.904762	0.35	1.11905		Do the medians vary signif. (P < 0.05)?	Yes
	0.282051	1.14286		Number of groups	3
	1	1.10204		Kruskal-Wallis statistic	19.48
	0.861111	1.24658
	0.535211	1.28125
	0.216667	1.72
	0.808511	2.36111
	0.48	2.54

## Sheet: Figure 2G
FC % LC	FC % T cells		Linear regression
0.57391	0.685593		95% Confidence Intervals
0.47059	0.676923		Slope	0.4801 to 0.8978
0.65217	1.24771		Y-intercept	0.2084 to 0.7738
0.108	0.423559		X-intercept	-1.554 to -0.2408
0.35	1.05
0.55102	1.05435		Is slope significantly non-zero?
1.02326	1.62766		F	46.57
0.28205	0.593413		DFn, DFd	1, 23
0.90476	1.12717		P value	<0.0001
1	1.12109		Deviation from zero?	Significant
2.42222	3.1236
0.86111	1.47222
0.53521	0.710407
2.15789	1.93496
2.375	2.43363
0.21667	0.481675
0.80851	0.725857
1.11905	1.57789
1.14286	1.6378
1.10204	1.2963
1.24658	0.957447
2.44444	2.06452
0.48	0.340127
2.36111	1.73653
2.53846	1.28028

## Sheet: Figure 2I
I	NR	R		Kruskal-Wallis test
39.34	39.34	61.38		P value	0.0097
84.98	30.08	21.06		Exact or approximate P value?	Approximate
34.58	30.88	13.296		P value summary	**
28.9	13.32	19.7		Do the medians vary signif. (P < 0.05)?	Yes
	40.18	11.64		Number of groups	3
	15.42	13.7		Kruskal-Wallis statistic	9.266
	14.74	14.6
	27.28	12.92
	22.76	11.96
	14.92	11.7
	15.62	8.68
	11.54

## Sheet: Figure 2J
	I	NR	R
WT	3	7	6
FLG LoF	1	5	5

## Sheet: Figure 2K
CI	CNR	CR		ANOVA table	SS	DF	MS	F (DFn, DFd)	P value
10.9	11.8	17.8		Treatment (between columns)	240	2	120	F (2, 23) = 3.537	P=0.0458
27.6	13	12.3		Residual (within columns)	780.4	23	33.93
18.8	4	11.8		Total	1020	25
17.3	16	18.3
	16.7	12.7
	7.35	10.8
	10.8	23.5
	4.42	19.2
	19.1	6.9
	9.63	16.7
	7.85	28.9

## Sheet: Figure 3E
GSE184509, https://www.ncbi.nlm.nih.gov/geo/query/acc.cgi?acc=GSE184509.
https://github.com/afvallejo/AD_2023

## Sheet: Figure 3H
CI	CNR	CR		Kruskal-Wallis test
0.51	1	2.48		P value	0.0009
1	0.7	4.94		Exact or approximate P value?	Approximate
0.39	0.88	4.86		P value summary	***
0.34	1.21	1.44		Do the medians vary signif. (P < 0.05)?	Yes
	0.74	0.57		Number of groups	3
	2.3	2.17		Kruskal-Wallis statistic	14.06
	1.49	3.16
	1.93	2.38
	0.49	3.2
	0.4	4.64
	2.03	2.64

## Sheet: Figure 4A
	CNR											HNR											CR											HR
CHMP4B	7.31754	7.4882	5.94181	7.1574	7.56612	4.60175	7.7124	2.98917	4.74462	6.07016	7.02915	6.29227	8.07089	5.41878	7.07235	7.7866	3.80904	7.27154	3.67376	7.41503	6.29566	5.40552	6.04326	6.23701	6.96674	7.16204	6.27309	7.35059	7.49523					1.11924	4.78045	3.7864	7.73794	6.52588	6.3158	7.3382
ITM2B	7.24942	7.82534	6.47215	6.80676	6.77275	4.00563	6.71277	5.15893	5.28593	5.84823	6.96873	7.06017	7.97769	5.71695	6.90181	6.96568	4.11831	6.11026	2.39117	8.01794	5.14382	5.68044	6.86721	5.0581	6.59598	6.68188	6.59618	6.57896	6.89447					1.65955	4.12512	3.39135	7.4036	4.64956	5.60179	6.94587
RP11-437B10.1	8.0251	8.42887	6.69742	8.48683	7.97554	6.26155	7.03404	4.73286	5.12114	6.49507	7.05744	6.88586	8.01784	5.4215	7.29925	8.90746	4.30853	6.49514	4.87476	6.66143	5.09347	5.96502	6.61454	6.77887	7.53977	8.22641	6.78875	8.93221	7.09563					5.10934	4.60258	4.66264	9.06655	6.23966	7.13865	7.06681
SKP1	8.89708	8.52072	6.959	7.9896	8.1186	5.19134	7.98304	7.12627	5.67667	6.35888	7.84513	8.04654	8.93563	6.7339	7.66455	8.30803	6.00656	7.7575	4.61963	8.25866	6.95088	7.1581	6.25533	6.90137	7.47781	7.07185	8.0017	7.60976	7.40761					4.96838	4.61258	3.64107	8.10555	5.70789	6.58923	8.37265
ATP1B3	7.38122	6.41972	6.73374	6.38481	6.40949	5.73136	6.87879	6.77201	5.73491	5.8276	6.75511	7.21638	7.78631	5.93206	7.5153	8.17045	2.83459	7.41192	5.44065	6.58883	5.13625	5.76914	6.0169	6.07113	7.24023	7.81694	6.58979	7.90925	7.25783					4.31017	4.81761	4.28497	8.37206	6.27198	6.62959	6.56273
OSBP	6.83216	6.79342	5.12514	7.02181	5.34565	5.51519	6.17581	4.74379	4.04103	4.65004	4.92123	5.67446	5.93863	4.8827	5.90278	5.52961	3.55015	6.02498	4.27732	6.27489	5.06248	4.99733	4.93247	4.5564	5.9871	5.78705	5.62976	7.22579	5.73951					2.95129	3.67113	4.58636	7.10983	5.16899	4.89727	5.9706
EIF3A	9.64649	7.6238	7.85403	8.53791	8.10497	6.71297	8.40239	6.70227	7.2835	7.13296	8.44231	8.76174	9.2188	7.56595	7.7929	8.59566	7.79771	8.0982	6.71508	8.70182	7.17456	7.41739	8.28413	7.54671	7.65494	8.05729	7.64314	8.96818	8.61262					5.89335	6.39745	5.46811	8.54137	7.33602	7.33195	7.612
NDUFS5	6.40494	4.32212	5.35517	5.93422	6.31383	3.30799	5.6113	3.65295	3.84697	4.29187	6.43538	6.13088	7.08968	5.01598	4.997	6.07195	4.4319	4.80419	2.38278	6.63551	4.65968	4.78577	3.88636	5.56491	4.64282	5.89237	5.12467	5.37945	4.81996					2.50571	3.12218	2.02503	5.61426	5.21104	5.07881	6.3193
TNFAIP3	9.5662	9.88235	7.66531	8.89631	9.22948	7.45867	8.39049	7.11489	6.71873	7.81546	9.49002	8.72378	10.3297	7.83517	8.92913	10.0802	6.52104	7.16387	6.61195	9.31241	8.04718	7.76271	8.0925	9.09424	8.95505	8.85229	8.69775	10.2234	7.6059					5.70059	5.81453	5.48068	10.2563	8.04089	8.90346	8.44951
CNBP	8.20314	7.50075	6.57704	8.20787	7.77758	5.22245	7.38479	5.50711	5.04681	5.30144	7.28826	7.4405	8.03025	6.40946	7.49955	7.90288	5.36282	6.74071	3.91905	7.12556	6.39715	5.09533	5.85426	6.20777	7.13494	7.68744	7.26629	7.81586	7.22635					3.9983	4.2087	3.69562	8.57156	6.07826	6.55914	6.85644
GNG5	6.21578	4.21119	5.04252	6.77597	6.81811	2.91568	6.4706	1.36405	3.14513	4.40457	4.66349	5.57081	6.16847	3.38458	5.7997	7.27208	3.83243	5.37939	1.64956	4.81912	5.1589	4.20657	4.8724	3.73621	4.49307	6.29426	5.29059	6.88492	6.43774					2.46196	2.82598	2.60955	7.13294	4.14137	5.4946	7.25871
S100A11	8.0739	6.75361	6.11273	7.23529	7.4627	4.59755	7.70587	4.77009	4.79626	5.09205	7.22489	7.27243	7.85303	6.18225	6.6558	7.31586	4.37883	7.29257	3.67669	6.45038	5.71974	5.30992	6.84052	5.91168	6.86981	6.12589	6.38616	6.21593	7.57332					2.90163	3.69142	4.22704	7.40031	3.49798	5.87365	7.77665
TMSB4X	9.13609	7.95254	7.54101	9.89699	9.36386	5.9314	9.92897	4.38668	6.95589	6.94313	9.17826	8.23834	9.86715	7.0502	9.4745	8.74714	6.09094	9.62119	5.57696	8.69109	8.48374	6.96375	8.05732	7.33107	8.4144	9.67546	9.63582	9.42529	9.63318					3.58205	5.78876	4.95893	10.7986	7.70793	8.66207	10.9674
HMGA1	8.08252	4.14621	6.04521	5.39514	4.43798	3.48476	6.87764	2.84125	3.84106	3.26415	5.2154	6.36429	6.53953	5.90038	5.12145	6.30635	4.37803	5.9255	4.2557	5.81645	4.39893	3.63228	4.63615	4.77995	5.61704	6.35832	6.59722	4.77233	6.82611					2.13478	3.22598	3.89196	6.84548	3.00829	4.2668	6.01597
RPL27A	8.65053	7.63511	7.14797	8.39723	8.80156	5.85631	8.05138	6.90556	5.84792	6.54242	8.10199	8.04386	9.34653	6.78728	7.92167	9.25751	5.20429	7.46156	4.8272	8.13802	7.29121	7.09383	6.60435	6.55988	7.98626	8.94733	8.45607	8.40033	8.00155					3.76791	4.62257	5.24443	9.43006	5.76056	7.5856	8.54226
COX6C	7.25938	6.3244	5.51469	6.20324	7.18969	3.86868	6.15515	3.33547	4.48362	5.075	7.23689	7.01336	8.21366	5.7711	5.33904	6.1177	3.48727	5.93652	3.83687	6.8508	6.30221	4.05875	5.53876	6.05513	4.70376	5.60415	5.89448	5.71192	6.02995					1.09725	4.11786	3.57052	6.87192	3.68103	5.45384	7.1903
CFLAR	11.1441	9.22086	10.0948	10.4483	10.9024	10.2627	10.9816	9.96906	10.2959	10.2317	10.1929	10.4061	10.3796	10.2315	11.4028	11.043	10.0135	10.5635	10.1328	10.2597	9.81336	9.89559	10.3655	10.195	10.6756	11.0314	10.7202	11.4498	10.5249					9.66197	9.81799	10.0787	12.0572	10.2861	10.6293	10.8087
LDHA	8.74443	7.52116	7.16868	8.7929	9.17591	5.51279	7.98748	4.83074	6.13626	6.3243	7.92664	7.68399	8.71063	6.72022	8.70016	9.44521	7.33055	8.09491	4.9105	7.69759	6.72487	6.65435	7.42527	6.77265	7.63005	8.63709	8.94944	8.81086	7.49725					3.8538	4.79566	5.33136	10.023	7.60114	7.67415	7.24071
PABPC1	9.80162	8.51827	7.92957	9.51761	8.66151	7.03029	9.45091	7.92311	6.51633	8.02195	8.39882	9.1468	9.27862	7.77601	9.47074	9.31871	8.66592	8.89008	5.77358	8.99787	7.75165	7.29286	8.54059	7.55462	8.64748	9.36607	8.89172	9.60933	9.58602					4.56212	5.34761	5.27725	10.0548	7.5473	7.48167	9.44128
THRAP3	8.24139	6.22719	6.86422	8.47434	6.49815	4.13819	7.65752	6.4671	5.31897	5.04191	7.20397	7.39061	7.53379	4.83772	8.30468	8.00183	6.24288	8.09908	4.53792	6.57974	5.14187	6.02097	7.01478	5.78358	6.26383	7.80443	8.1551	7.97096	7.12627					3.52917	4.35696	4.17958	7.77924	4.51283	6.36558	6.7889
GLTSCR2	8.08677	8.82198	6.03933	7.40862	7.22552	5.95	7.04163	6.20255	6.32622	5.80009	7.81911	6.89464	8.10375	6.42169	6.41552	7.10413	5.1395	7.16333	5.42952	7.8927	6.27989	6.76733	6.94618	5.60548	6.51626	6.97023	7.58581	7.0671	6.56942					5.38704	4.76878	4.96822	8.2523	5.92318	5.94216	7.22659
CDYL	6.68921	6.45486	5.9144	7.51157	6.88978	6.03904	5.95983	6.15226	5.05428	5.92946	6.52864	6.53213	7.43793	5.64537	7.96734	7.58984	5.05582	6.4861	4.7547	5.61649	5.42973	6.63689	6.40389	5.78489	6.66	7.26812	6.72915	7.79941	6.75592					5.72538	4.18523	4.37177	8.47392	7.49564	6.63359	5.93296
ABI1	7.23818	4.44536	5.33149	7.0389	7.55534	4.47352	5.80263	4.16644	4.40226	4.43717	5.7376	6.17463	6.52521	5.66001	6.49244	7.70887	4.11721	6.18574	3.65406	6.10945	4.65142	4.37358	5.64981	6.28231	6.71064	7.83702	6.9248	8.45547	6.38118					2.36221	3.17627	2.78526	7.58451	4.40509	5.88048	5.24647
GAPDH	10.2018	8.2263	8.38583	9.58753	8.51376	5.49453	8.64057	5.37914	5.76273	7.15769	7.93297	9.01851	9.32289	7.78067	9.94397	9.84111	4.83277	8.24724	5.26148	8.62189	6.70115	6.81141	7.61407	7.2602	8.48732	9.95909	9.76587	10.3741	8.33368					5.85114	5.20893	4.60822	11.3932	7.74347	8.03149	8.02201
PNRC2	6.60717	6.4121	5.30774	6.27438	5.9566	3.89953	5.4399	4.54642	4.44607	4.84912	5.90848	6.36611	6.97978	5.06907	5.62615	6.1251	6.62995	5.09394	5.04826	6.40917	4.38011	4.72527	4.58995	4.88639	5.82507	7.0148	5.60422	6.25842	6.24133					2.34533	2.96901	4.20515	5.98334	3.05402	5.84436	5.77348
NPM1	8.24854	5.75765	6.52711	7.00893	7.84584	6.81319	7.4883	6.31657	5.70507	5.79625	7.60235	7.23038	8.54254	6.27441	6.75405	7.91258	6.05398	7.04185	5.17464	8.28708	6.22546	6.85682	6.79075	6.63817	7.23221	7.14546	7.32687	7.41974	6.98292					5.26109	4.52627	4.45078	8.64674	5.52811	6.58451	7.30238
PPP1R15B	8.37225	5.55157	6.58789	7.53365	7.49249	6.65556	8.30224	6.17863	6.21101	6.47408	6.94608	7.59679	7.78828	6.22511	8.82184	8.51307	5.19102	8.25428	5.02927	7.2993	6.10758	6.58806	7.12226	6.22075	7.71267	8.41043	8.24531	8.59264	7.94257					3.68351	4.77633	5.08895	10.3157	6.18671	7.55023	8.13844
PLCG2	14.6955	13.476	13.1682	13.032	13.6462	12.4463	12.765	11.5244	12.8184	12.502	13.6456	14.4382	15.8505	12.9447	12.5566	13.6214	12.3665	12.5623	11.5123	14.4921	13.0519	12.8531	13.1386	12.9391	13.3204	13.9216	13.3709	13.0246	13.5224					10.334	10.4633	9.99603	14.9132	10.4984	12.4863	14.2656
RPL8	9.18009	7.47983	6.79036	8.28177	7.56882	4.67449	8.21138	3.68967	5.55112	6.99826	7.50345	8.18889	8.77974	6.72789	8.34172	8.32111	6.3014	8.06292	3.97247	8.63087	6.79001	6.12782	7.04348	6.20909	7.30171	8.27308	8.45037	8.80687	8.46769					3.89509	3.63173	3.50548	9.4581	5.73159	6.72707	8.53196
RAP2B	6.95678	5.10994	6.17867	6.54301	6.15232	5.05274	6.64661	5.24812	4.3091	4.80167	5.74614	5.90429	6.27349	5.10907	6.17443	6.64824	5.17297	6.57061	4.64812	5.90948	5.23888	5.22823	6.2904	4.68489	5.99054	6.06425	7.02191	6.8625	6.21326					4.29837	4.77032	4.60167	6.82116	5.36084	5.6182	6.25817
MRFAP1	8.18788	6.31413	6.47572	7.34029	6.76406	5.34159	6.68023	2.3337	6.32885	5.12114	6.77444	7.03612	7.57758	6.2983	6.96449	7.41318	5.53041	7.52974	3.69566	7.35826	5.71217	4.15599	6.67174	6.5082	6.73004	6.39667	6.66785	6.6665	7.16315					3.67759	5.24102	2.77506	7.77051	3.87286	5.20913	6.4467
RPL4	9.19946	8.03353	7.13899	8.60812	8.78704	7.06826	8.7366	6.60443	7.30867	6.96078	8.23987	8.51008	9.18581	7.32561	8.22816	9.05255	6.57377	8.03176	6.70151	8.67506	6.52158	6.58967	6.90653	6.94775	8.4459	8.8316	9.12005	8.8064	8.14698					5.08796	6.05077	6.22506	9.90244	6.57721	7.91636	9.35936
RPL19	9.57885	8.77184	7.62378	8.64561	8.78865	5.49313	8.08681	5.61846	6.24513	7.19852	8.53234	8.83865	10.0162	7.50485	8.02266	9.1262	5.18552	7.51467	5.15767	8.86006	7.17969	6.97194	7.31254	7.0975	8.07485	8.97137	8.51045	8.51816	8.19977					4.61337	4.67516	3.90756	9.73155	6.39077	7.5411	8.17062
OSER1	6.46722	4.44349	4.67992	6.23652	5.68322	4.25602	5.73974	4.50483	4.36229	3.34994	5.40527	5.49567	6.05911	4.91519	6.26172	6.8318	1.73974	6.0853	3.17793	3.90174	4.62466	4.89378	5.01238	5.08415	5.14115	6.7742	6.25002	6.97712	5.9444					3.62568	3.7036	2.4897	7.31609	4.55677	5.1458	5.7312
EIF5A	6.79183	4.46313	5.01798	4.92879	6.01541	4.07577	6.57856	2.36958	4.11297	4.70751	6.00254	5.12508	7.05211	4.41665	5.70529	6.13581	3.38726	6.36166	4.21644	7.05534	4.27758	5.01296	5.05504	5.0798	5.66886	6.22732	5.92653	5.63393	4.95776					3.80414	3.34686	3.39459	6.95425	3.516	5.35507	6.39802
JMJD6	6.04356	6.76824	5.64631	7.27099	5.90964	5.74452	6.39989	5.02628	5.38938	5.30298	6.21022	6.08392	7.14901	5.38612	6.94485	7.52983	4.50847	5.99221	5.29804	5.55442	4.79926	5.2607	4.92463	4.72893	6.53847	7.99023	6.82933	7.39752	6.86742					5.42219	4.93078	4.43736	7.96205	6.61266	6.3627	6.32178
HMGN1	7.41249	6.65328	6.01959	8.49522	6.36106	5.58654	7.02669	3.61168	4.93425	5.07847	6.11604	6.84862	7.87116	5.56276	6.98457	7.65257	3.81367	6.77491	5.15521	6.7	5.4446	5.45062	5.93368	5.46295	6.06842	6.71007	7.35307	6.76595	7.13169					2.769	3.20151	2.34901	7.36861	3.42184	5.28704	7.49913
EIF3M	7.95018	5.99831	6.53355	6.15171	5.98692	5.26976	6.58622	5.4911	4.80536	6.48525	4.01909	6.61795	7.53182	6.20561	6.31928	6.63212	4.49959	6.55812	4.00945	7.11467	4.7462	4.68369	4.02921	4.8468	6.15663	6.95065	6.02351	6.74093	6.31722					3.21276	3.82801	4.06448	7.19965	5.68227	5.50198	6.04643
OS9	7.94719	6.50461	6.27292	7.03665	6.69492	6.29193	7.18243	5.10895	6.51095	6.2716	7.34317	7.1049	8.13391	5.88973	6.56569	6.60038	5.61037	6.68261	5.40381	7.72512	5.83471	7.07502	6.51542	5.61509	6.699	6.19957	6.44642	7.31047	6.41201					3.86013	3.68228	4.72768	7.56442	6.04099	5.77331	6.43327
UBC	11.8327	10.5722	9.85939	11.0138	10.5433	7.7827	10.4199	8.6868	7.73116	8.78234	8.91172	10.5237	11.0474	9.62628	10.9183	11.7603	8.04695	10.1679	7.0443	10.1449	8.16108	8.60256	10.0089	9.08626	10.7171	12.0694	11.7903	11.6946	11.393					5.84717	6.89642	6.11289	13.3448	9.83279	10.3195	10.1583
SLC25A5	6.65538	5.8654	5.27258	5.62831	5.63543	2.06106	5.65074	3.39901	3.66407	3.88736	4.94302	6.12606	6.59032	4.73216	4.67178	6.48757	2.97072	5.49289	3.98405	5.75202	3.49116	4.14271	4.44263	3.32924	5.24964	5.51033	5.71591	6.52242	4.59069					1.74259	1.6611	2.45978	6.95281	1.69188	3.41698	4.71752
ZC3H12C	7.52942	5.90068	6.30985	6.35887	6.41082	4.94329	7.58644	5.70614	5.18539	5.60981	7.1754	6.08769	7.51178	5.96174	7.58861	7.35621	6.13345	7.25368	4.37731	6.6024	6.11679	5.35102	6.88116	6.49457	6.9024	6.82009	6.40798	6.71842	7.5276					4.15007	4.73285	5.08249	7.81741	5.75342	4.76399	6.74255
RPL7A	8.64786	7.742	6.35211	7.72375	7.53106	5.3163	7.66359	5.78552	5.94867	6.55475	5.85623	7.56059	8.48317	6.70004	7.32536	7.99918	4.89317	7.31795	4.39318	8.27584	5.90068	5.77249	6.42623	5.6279	6.64702	8.26594	8.34812	7.72891	7.78036					4.45718	3.91284	4.27716	8.7824	6.44937	6.23408	7.77241
YWHAZ	9.10505	8.12017	7.12687	8.81254	8.1044	6.3074	8.71115	6.6542	6.88049	6.76508	7.79013	8.41723	8.91942	6.9216	8.13242	8.68182	7.07263	8.4922	5.29719	8.28786	6.7069	7.20793	7.67634	6.6799	8.15397	8.29143	8.34769	8.30733	9.03581					5.61697	5.33793	5.24776	9.24859	6.96865	6.93553	8.49911
B2M	10.6904	9.51558	9.0472	10.8034	10.6104	7.48235	11.2611	7.01892	7.45502	7.81792	9.55735	9.72015	10.2085	8.46658	11.356	11.1794	6.58088	10.7753	5.811	9.89169	8.58935	7.6231	9.6325	8.39334	9.89988	10.5897	10.6213	10.5663	11.1397					5.29486	6.58242	6.03116	11.6237	8.40569	9.17007	11.7596
WAC	7.38371	6.64072	6.5225	7.51274	6.36773	5.72956	7.29281	7.20176	5.76331	7.04469	6.45763	6.9462	7.78689	6.64745	7.41071	7.21721	3.2092	6.33403	5.22944	6.52951	5.67026	6.5264	6.40141	5.71048	7.78514	7.7836	6.58343	7.88806	6.96027					4.48029	5.42515	4.02069	8.43589	5.64457	6.36728	6.30838
MATR3	8.96144	6.86524	7.30056	8.64987	7.68876	5.83971	7.69438	6.97983	6.02667	7.28776	7.32882	8.01349	8.17045	6.43466	8.03001	8.19152	8.57848	7.2864	5.86802	8.01182	5.62866	6.34248	7.5824	7.00854	7.38135	8.49739	7.30576	8.59038	7.65685					4.64952	5.52977	5.92532	8.68163	7.52786	6.51667	7.73344
FOXO3	6.98221	6.05021	5.69525	7.22603	5.87554	5.5703	7.02774	4.05179	5.20362	5.58221	6.79679	5.97448	6.46785	5.7614	7.3105	6.74965	3.10761	6.13101	5.2241	6.78994	5.7995	5.60281	5.77621	5.61304	6.18883	7.30494	6.71009	7.20073	6.8503					3.62819	5.19761	4.45599	8.32271	4.76366	6.15046	6.4597
BCLAF1	8.61159	7.00195	6.40899	7.66602	6.35654	6.12003	6.9422	5.87745	5.2944	6.34697	6.99644	7.67522	7.65628	6.74586	6.13276	7.37462	4.69844	6.56764	5.64536	6.6115	5.84292	6.18744	6.62895	6.39439	6.86627	7.52833	6.82054	8.64183	6.18476					3.69391	4.70623	4.30187	7.73972	5.96474	6.45856	6.77703
INSIG1	8.15876	5.69254	5.92468	6.84632	6.8837	4.62669	6.31818	5.02036	4.88697	4.79697	6.26734	7.1603	7.24189	5.91335	6.35598	7.20792	5.5366	5.61325	4.09437	7.16807	4.73251	6.01258	6.39918	5.99903	6.88062	6.73542	7.47224	7.666	6.47007					2.74639	3.44366	3.21324	7.87298	6.77719	6.08221	5.4348
NFKBIE	7.69148	6.69685	6.6555	7.15681	4.34793	4.90225	6.63036	3.27883	4.73904	6.2706	5.66341	6.79382	7.12467	5.55461	7.98147	6.8072	4.83423	4.83731	3.12305	6.11401	5.5458	4.75461	6.93131	5.38002	7.0455	6.81314	7.27574	7.49652	6.00952					3.92796	3.30767	3.18668	7.60299	3.75464	5.69283	7.20702
HIST2H2AA4	6.54939	4.54897	4.97818	6.68613	7.0424	4.05055	5.38929	2.99678	4.5538	3.50236	6.26549	5.40524	7.25169	4.27176	5.17354	6.69825	3.25647	3.66456	3.64867	7.05123	5.07906	4.2442	4.65908	5.09221	5.10446	7.00951	6.88505	6.14943	5.15239					1.98893	3.30307	3.0985	7.7798	3.66769	5.52502	6.51047
RPL9P9	6.3257	5.04959	4.94824	5.95387	5.62843	1.97144	6.5221	-0.06645	2.42385	5.01757	4.8056	5.40671	6.18905	3.24365	6.17452	6.52869	3.30129	6.2914	1.56699	6.05128	4.45963	2.40016	5.24979	3.65071	6.71462	6.01463	6.7927	7.10249	6.71548					1.65805	2.64096	2.00334	7.23144	0.380505	4.75541	6.90133
ANKRD30BL	11.4492	9.57393	9.90309	9.29343	8.68709	8.84807	10.2618	9.42313	9.44973	8.64438	9.55075	10.168	11.202	9.77382	9.74356	9.56648	8.50182	9.97509	7.89996	11.384	8.59752	9.35416	10.8933	9.03142	10.532	9.84145	10.7579	10.117	9.74712					7.14268	7.44979	7.51891	11.8817	8.08412	9.6067	9.82187
ACTN4	8.48052	6.43086	6.42204	7.76897	8.10585	6.40742	8.66183	6.00592	7.04832	6.47871	7.5426	7.4288	8.29155	6.79127	8.12769	7.93455	6.84238	8.29845	5.9047	8.54364	6.52601	7.12096	7.27746	6.28946	7.95615	7.72208	8.00458	8.44225	8.17547					5.57383	5.96885	5.3006	9.22153	6.7951	6.82808	7.76542
ERP44	5.80343	5.05119	5.38659	6.68542	5.96038	4.75941	5.70734	4.34666	4.0565	4.80523	5.53167	5.13153	5.62057	4.78383	6.15017	6.46749	1.73974	5.24511	4.51753	4.13406	4.74986	4.33902	4.64023	4.52522	4.19364	5.61503	5.86029	6.22986	5.40298					2.52649	3.5486	2.63757	6.56676	6.28497	5.15592	6.29702
TPT1	10.8254	9.79104	8.80538	10.092	9.79859	6.14627	9.21155	7.06021	7.18613	8.02541	9.05875	9.9775	10.3355	8.5717	9.69299	10.6205	7.30664	8.95077	6.04854	9.87542	8.00736	7.29081	8.24515	8.10145	9.28116	10.6405	10.3442	10.4408	9.98391					5.63289	6.00824	5.57295	11.5407	8.05782	8.47963	8.99077
UBB	9.50063	7.37381	8.0478	7.95596	6.95062	5.48748	7.95599	4.75545	6.13082	6.35229	6.89169	8.31142	8.68834	7.60177	7.9592	8.74958	6.18327	8.05453	3.80376	8.12231	6.14926	6.21938	7.42354	7.48849	8.11724	8.46578	8.33956	7.23927	8.90113					4.80605	4.19259	4.09917	9.64508	6.65722	6.11464	8.04149
ARPC3	6.49611	6.53914	5.90907	7.1009	6.88514	4.44492	6.15978	4.88283	4.58021	5.90491	6.93752	6.07383	7.74514	4.67543	6.21232	7.05205	4.23395	5.86557	4.97271	5.03063	5.77666	5.35556	5.78072	5.22066	6.56974	6.60521	6.42109	5.81413	6.14438					3.94665	4.03801	3.96478	7.19895	4.7495	6.00308	6.19116
SET	7.60344	6.30696	5.85447	7.8205	7.26432	4.96113	7.6237	5.84999	5.72228	6.04055	6.08942	6.56994	6.83715	6.36175	5.96111	7.73658	5.80623	6.74221	4.36984	7.12062	5.1895	4.85686	6.71053	5.47966	6.9338	6.64823	7.06098	7.58048	7.01581					5.03999	4.00378	5.39072	8.07946	5.30078	6.27191	6.53759
C6orf106	6.97015	5.65755	6.19625	6.45934	6.69548	4.71373	7.1988	3.37536	4.29263	3.7381	5.5177	6.62495	6.31854	5.36141	7.72584	6.65882	4.62842	6.76934	3.88697	6.73097	5.46256	5.18778	6.68483	5.71424	6.82007	7.74461	6.99521	7.94658	7.834					3.97904	4.4025	4.54872	8.53432	5.78204	5.13776	7.02101
RPL38	8.6433	6.17762	7.77543	8.06215	8.79721	6.50562	7.60467	6.33596	6.45704	6.63584	7.59538	8.16868	9.76532	6.76363	7.43042	8.62537	6.15648	7.6304	4.88319	8.6503	7.63398	6.47318	6.87579	7.09895	7.27159	8.53219	8.15189	8.02694	8.30651					4.47107	5.01979	4.9948	9.62364	6.15145	7.4046	8.64641
RPLP2	9.22404	7.88	7.59047	8.45881	8.63908	5.34381	8.01025	5.93538	6.11986	6.58932	7.91424	8.4145	9.33006	6.86455	7.71615	8.99641	6.24917	8.15234	4.42043	8.79511	7.15288	6.21585	7.12762	6.59743	7.91205	8.91668	8.71812	8.03239	8.52405					3.2079	4.64416	3.47645	10.0229	4.71088	7.06179	8.89577
HLA-DPA1	9.29393	8.32503	7.94221	9.6756	7.85394	6.84559	9.63113	7.40964	6.27283	7.86872	8.37565	8.88674	10.1468	7.44426	9.37373	8.95561	5.64999	9.56256	6.01772	7.81217	7.62376	7.42459	8.89966	7.39395	8.6395	9.52742	9.47966	9.96868	9.54094					4.31239	4.99643	3.99779	10.6178	5.48653	7.36102	9.64636
ARL6IP5	5.64474	2.16667	4.58198	6.84451	4.69905	3.88508	6.31538	4.71039	2.20418	4.24528	4.21389	5.39758	4.51291	4.56757	6.08961	5.88389	1.73974	6.04099	4.72196	3.69936	3.81609	4.4325	4.82847	3.45947	5.56278	6.17519	5.58811	6.10581	5.93959					2.9126	3.56073	3.32572	7.09474	3.30648	4.76596	6.05445
SOCS3	6.92838	5.26043	5.65307	5.69851	5.40649	5.49006	5.3789	5.99153	5.79757	4.87438	6.16861	6.22301	7.13802	5.66758	6.78901	6.42057	6.56558	5.17863	5.12251	7.92439	5.3314	6.50422	5.64187	5.1324	7.2581	6.52274	6.25384	5.99011	5.44172					2.1276	3.18782	3.61625	7.48642	3.29825	5.39118	5.72431
YWHAE	8.06355	6.42621	6.26654	7.96945	7.28345	5.32597	7.54995	6.57639	4.1503	5.89909	6.70556	7.76118	8.65491	6.33887	6.96699	7.63496	7.20455	8.41555	4.55701	7.99329	6.01751	6.38359	7.27243	6.33655	6.3414	7.76862	7.23641	7.92443	8.13186					2.65708	4.23611	3.42959	9.02754	2.55849	6.02405	7.55308
AHNAK	11.5294	11.3423	11.1848	11.6897	11.6292	10.7546	11.4194	10.4918	10.2118	10.0208	11.9725	11.2925	13.3962	10.9232	11.8013	11.6195	10.2691	11.07	9.89858	12.6557	10.58	10.9727	10.9812	10.1363	11.4163	11.074	10.4507	11.9266	11.2514					6.72034	7.7952	8.58159	12.0696	9.96394	10.4269	11.1608
HSPB1	8.84681	6.30525	7.4174	6.97189	7.77198	3.97845	6.77476	4.76441	5.69962	5.36055	6.92655	7.31996	7.74779	6.59918	6.09031	7.88349	5.25291	7.7666	3.54545	9.03704	5.27752	4.65564	7.05878	6.65041	7.84413	7.86632	8.97093	6.53496	9.63628					2.25199	4.51607	3.68138	9.8831	7.03137	6.79871	7.36347
PNISR	9.5986	7.88288	7.43418	8.02876	7.07585	6.44449	7.80427	7.22832	6.13212	6.84315	7.61548	8.61769	8.23417	6.61117	8.08822	8.25551	7.73191	6.59159	5.88743	7.55312	6.94191	7.20706	7.9917	6.58974	7.56225	7.69274	7.56485	8.38388	7.82045					5.51835	4.77868	5.71717	7.87886	7.31143	6.46652	6.74385
RPS3A	8.80675	7.26306	7.03849	8.20426	8.45718	5.23224	7.54561	4.71411	5.76921	6.42783	7.58931	8.04585	8.59797	6.86086	7.34503	8.48563	4.90494	6.87065	4.93932	7.75877	6.66496	5.75031	6.47077	6.55327	7.45304	8.46895	7.90694	7.86176	7.70423					4.39866	4.40661	3.20144	8.99427	5.6361	7.07225	8.2286
HLA-E	8.82215	7.50191	7.24002	8.41829	7.23444	6.1704	7.94307	6.13317	7.05622	6.61853	7.58767	7.43898	8.13229	6.58039	8.21292	8.36039	7.31079	7.97987	5.55126	9.11708	5.92481	6.04364	6.47808	6.37616	7.60987	7.95585	8.50121	7.0469	8.07926					4.68149	4.88013	4.91322	8.46126	5.92274	6.43627	7.86517
IRF2BP2	6.97287	3.25857	3.89468	5.91944	4.64098	3.65008	5.82313	3.3596	5.14742	4.54945	5.46305	5.4397	6.23201	5.18492	6.37085	6.18217	4.76512	4.95177	4.76856	6.27051	4.27383	4.55275	5.23048	4.72718	6.18927	6.87122	7.01732	7.16135	5.75483					3.06386	3.12925	2.98358	7.55627	4.43685	5.17289	5.0179
RPL10A	7.84158	6.77531	5.35483	5.97593	6.2953	4.49848	6.53389	4.70184	5.06175	6.1974	5.47921	7.03821	7.36151	5.88708	5.75945	7.04357	3.99562	6.20764	4.29747	7.26105	5.57156	4.8338	5.4015	4.89274	5.63097	6.73272	7.357	6.05886	6.43775					2.699	2.55845	2.86691	8.11347	5.65955	5.16533	6.45366
PFDN5	7.43254	7.2928	5.61942	7.61485	7.46599	5.40761	6.75608	5.73764	4.78086	5.66563	6.97456	7.02127	8.7013	5.99606	6.9814	7.65445	4.36467	6.75592	4.5439	6.87742	6.37622	5.66967	5.99216	6.03113	6.87681	7.42705	6.69622	7.13467	6.68325					5.06297	3.63015	3.79813	8.11813	5.12267	6.70959	7.54457
SARS	6.80178	5.5253	6.06441	7.42957	6.76087	5.28887	5.76609	4.93015	4.62189	4.23555	5.74693	6.0822	6.70641	5.40745	6.55781	7.1686	4.26574	6.65971	5.09525	5.97135	5.3634	5.52987	4.89175	5.47942	6.66462	7.0315	6.98134	7.62255	6.39938					4.88111	4.85481	3.9055	6.8291	5.16521	5.98296	6.19973
DNAJB6	8.82908	8.20127	7.33014	7.62489	7.69174	6.65097	7.62772	7.12309	7.00817	7.07269	7.81009	7.94853	8.69915	6.96084	8.07086	8.48102	6.6619	7.81235	6.22181	8.40128	7.50045	7.46905	7.81341	7.26716	9.04504	8.04538	7.83881	8.41427	8.10546					4.55035	5.06988	6.33481	9.42202	6.64025	7.69981	7.71598
ATP5B	7.85294	5.80543	5.79197	7.04032	5.90516	4.43972	7.27744	6.0023	4.27527	5.58424	5.77873	6.12146	6.25556	5.20612	6.42414	7.13787	4.44133	6.35701	3.98827	5.56753	4.39871	3.79866	6.3965	4.79877	6.0766	7.37354	5.9565	7.63401	6.75223					4.45948	3.8099	2.42769	7.33789	5.08294	4.23393	6.40161
DDX5	10.3014	9.17059	9.02207	9.28167	8.39186	8.28196	9.42351	8.28141	8.35277	8.37833	9.42319	9.56416	10.524	8.48681	8.69308	8.98175	8.59156	8.54612	7.71621	10.0087	7.85362	8.34137	9.24075	8.32908	8.94068	8.4833	8.41485	9.42772	9.21468					5.8705	5.5349	5.25087	8.84454	6.88067	7.56776	8.9085
NFKBID	7.73976	7.30323	6.34865	6.08505	6.65993	6.82174	6.26473	6.19505	7.70613	7.14513	7.60692	7.27876	8.86397	6.30911	7.48899	7.99384	6.507	6.177	5.75496	7.96568	6.81564	7.48981	6.19161	6.81468	7.74637	6.75653	6.95112	7.61407	7.22332					4.77775	4.99024	4.49337	8.52633	6.83094	7.0803	7.27034
PFN1	7.46354	7.03332	6.31741	7.55607	7.32518	5.45988	8.64197	6.36415	5.24531	6.02482	6.34487	6.57452	7.74414	4.91806	6.87948	7.95228	6.50008	8.08027	4.22073	6.07936	5.9361	4.84113	7.09321	4.81453	6.95266	8.08953	7.65544	7.86979	8.06345					3.32593	3.96188	3.13761	9.17182	4.69876	6.04292	9.35611
HDGF	7.52765	5.92452	5.64135	7.0591	6.50969	4.92406	6.81468	3.67848	4.56992	5.42905	7.32332	6.08353	7.64479	5.26439	6.60429	7.26493	2.63897	6.40767	4.50683	7.33008	5.2027	6.05118	6.00558	5.18116	5.86311	7.13386	6.46745	6.17274	6.60427					3.32441	4.72138	3.90207	7.95332	5.48582	5.92454	6.39823
HECA	7.40926	6.70583	6.28613	8.01225	6.57973	5.22681	6.60614	5.40754	5.10553	5.39701	5.41943	7.12362	7.39016	5.964	7.28909	7.84378	6.80785	6.56155	5.0929	6.08352	5.6557	5.65714	5.72145	5.56827	6.91493	7.42152	7.48623	8.0961	6.88796					4.967	4.70282	4.40752	8.70875	5.56736	6.3855	6.30506
FAU	7.54904	6.22677	6.42856	7.50408	8.08207	4.17837	7.09727	3.86351	4.23359	5.36403	6.43206	6.98961	8.00539	6.35901	7.18232	7.84143	4.4312	6.87011	3.52654	7.31398	6.08758	4.74936	6.11378	5.67885	6.56726	7.75201	7.1923	7.25681	7.32935					1.83109	4.35302	3.05563	8.96181	3.64571	6.41498	7.85561
CDC42SE1	7.1142	5.39679	6.05814	7.41062	6.56551	5.42957	7.70101	3.111	4.73383	5.94531	6.88993	6.31467	8.08018	4.63726	7.01941	7.37446	6.61784	7.01209	3.9229	7.48183	5.52593	5.83512	5.71521	5.70513	5.58441	7.241	6.57353	7.15666	6.87841					3.65798	3.95886	3.67805	7.61287	5.53301	6.02927	7.30708
JUNB	8.99235	5.93676	7.12833	7.0995	6.94549	6.60822	6.9723	6.87341	7.15185	7.32271	7.86983	8.20769	9.29909	7.03458	7.64013	8.04951	5.93686	7.00071	4.89142	9.42147	6.57637	7.27897	7.08523	7.15231	7.67536	8.40619	8.06722	8.16734	7.441					3.25087	4.25347	3.70769	10.0313	5.92569	6.67928	7.41113
CSTB	6.87486	6.49901	5.4289	7.88617	7.15322	3.47307	6.82452	4.44224	4.4342	2.21438	7.06621	5.44437	7.20445	5.15755	7.43845	6.88514	3.35032	6.29396	4.4125	5.99136	5.62878	5.18142	5.67075	5.56083	6.42906	7.38076	7.33257	7.44946	6.49923					3.11429	4.46207	4.491	8.35661	5.71436	6.77276	6.9577
RPL34	8.10093	6.29788	6.87652	7.50494	8.96792	4.578	6.21721	4.2073	5.48686	5.94926	7.8443	8.01195	9.15372	6.42264	6.57655	8.49529	5.68152	6.20455	4.32073	7.62919	7.02194	5.85055	6.05134	6.7184	6.8496	7.51312	8.23137	7.82802	6.72379					4.40764	4.34508	4.37625	9.17039	5.85125	7.16818	8.27071
PI4K2A	5.74394	3.55161	4.06406	5.93798	5.12708	3.49302	5.6699	3.97473	3.59683	3.29895	4.53324	5.08561	5.2249	3.75588	5.44849	5.50592	1.73974	5.42026	3.45262	3.2635	3.54651	4.42141	5.31121	3.33185	3.65084	5.8493	5.65369	5.1391	5.68532					2.66242	2.88903	1.63413	6.8456	5.37631	4.4704	5.62183
FNBP4	7.54371	5.72662	6.06379	6.54779	6.25523	5.81382	6.47828	6.30754	5.99462	6.04162	6.7155	6.74446	7.54751	6.01233	6.10576	6.55452	5.3523	6.27809	5.76068	6.28768	5.00093	6.18924	6.25062	5.73231	6.39166	5.60385	5.58087	6.78214	6.84873					3.85813	4.19632	5.53539	6.99187	5.96418	5.1576	6.26665
PPDPF	7.81109	2.16667	4.88283	5.59021	5.09459	1.97908	5.23381	4.84289	3.84782	4.56843	4.99131	6.15569	6.00525	5.18724	5.57997	6.0743	5.0453	4.67604	2.60139	6.45516	4.50603	4.5272	4.80222	4.296	5.72069	5.30167	6.47713	5.73917	6.18325					0.749133	2.09889	1.80667	7.24875	3.25564	4.37052	6.74858
NFKBIZ	10.3182	7.56446	7.56271	8.11369	7.62123	6.4299	7.95224	6.96906	6.47388	7.09651	6.91015	8.38681	8.34816	6.92549	8.10865	7.09127	4.68679	7.72968	4.99206	8.19441	6.48251	6.62547	7.47288	6.6567	7.93827	7.63013	7.65848	8.22486	7.70868					4.17136	5.48911	4.89645	8.63651	6.85401	6.43433	7.1669
ARL8B	6.83754	8.41664	5.25137	7.81397	7.60773	4.38829	7.62128	4.88835	5.2834	5.12644	6.01739	5.65061	7.98857	4.78272	7.67511	8.4093	5.95402	6.95437	4.34306	6.19322	6.19846	5.40752	6.69253	5.79389	6.83852	7.18509	6.74608	7.60202	7.67446					4.12083	4.51919	5.13946	7.77337	5.88041	6.13978	7.38748
ACSL4	6.20074	5.15832	4.46687	6.9474	7.19344	4.41726	6.74728	5.10699	5.46627	6.21357	6.16723	6.46199	6.52123	5.63153	6.93741	7.15263	5.07865	5.3782	4.02963	4.58455	5.26614	5.20913	6.30795	5.04025	5.26114	6.82871	6.30842	7.10728	6.46969					3.6488	2.65641	2.80098	8.05386	4.05632	5.46321	6.14002
RPL3	9.88982	8.88993	8.12719	8.94566	8.99837	6.63406	8.56786	6.50838	7.60862	7.57224	8.34594	8.85468	10.0178	7.98533	8.7623	9.39282	6.56132	7.96493	6.21741	10.0596	7.01612	7.32585	8.15459	7.52778	8.4313	9.26071	9.52729	9.24004	8.71259					4.5059	5.54216	5.69047	10.3986	7.0542	7.99663	8.47904
ARCN1	7.42614	5.39832	6.19179	7.53836	6.17571	4.16465	6.80196	4.94949	3.99314	5.56084	6.25058	6.43442	7.29382	5.58853	6.8515	7.01107	5.63042	7.06962	4.66364	5.39164	5.25155	5.02602	5.9378	5.5702	5.03418	6.11466	6.45064	6.3563	6.33901					4.0651	4.58846	4.3014	7.51719	5.1735	5.25337	6.53122
OAZ1	7.72884	6.23217	6.11609	7.61889	7.30143	4.13751	8.18804	5.62698	5.33603	6.07848	6.56719	6.95982	7.98952	4.77351	7.71141	7.55602	6.34381	8.07101	3.88133	8.119	6.06538	6.08199	6.48851	5.99632	6.49317	7.82868	7.66063	6.98252	7.7167					4.41123	3.37325	3.88193	9.14522	5.64369	6.73528	8.5523
HNRNPH1	9.60368	8.35978	8.04656	8.60215	8.25578	6.65177	8.52296	7.28454	6.37824	7.52431	7.91693	8.69379	8.8223	6.92121	8.31089	8.67741	7.9792	7.65766	6.55279	8.88038	6.69538	7.52278	7.78019	7.68244	8.01595	8.66861	7.82261	9.84879	8.47705					6.25709	5.42853	6.57722	9.80794	7.38423	7.60341	8.00474
RPL7	8.79437	6.11173	6.99164	7.80827	8.25203	6.11824	7.62638	5.91922	6.81809	7.41723	7.74778	8.53983	9.38987	7.40395	6.83077	8.47666	6.73283	7.8219	5.20056	8.06915	6.62222	6.41755	6.68892	6.60212	7.57309	8.7459	7.93738	7.64045	8.37085					3.79501	4.42935	5.25057	9.82041	4.97953	6.88084	7.36978
CALR	9.11619	8.38478	7.55608	9.12792	8.49402	6.41263	7.89476	7.16548	6.64395	7.41621	8.80947	8.06499	9.53125	6.74557	8.41431	9.01289	8.28653	7.90839	5.89885	8.91793	6.71702	7.56095	8.2705	7.31401	8.23053	8.45874	8.50306	8.90785	7.82641					4.79954	6.01643	6.04084	9.41128	6.90723	7.26543	7.92119
TUBA1C	7.16213	4.97587	5.35019	6.99787	6.44921	4.42593	7.69215	5.41929	4.87895	3.7357	6.03415	5.8804	6.96054	5.9693	7.46782	7.2165	4.98292	7.90864	5.04908	7.24537	4.46237	6.25223	6.28622	4.76027	5.93351	6.19694	6.45387	6.88975	7.24946					4.43432	4.90529	4.45476	6.57419	5.68544	4.84643	7.8655
SBNO1	8.27975	6.19404	6.40707	6.83421	5.74855	5.45607	7.47092	6.69179	6.06353	5.94147	6.24329	7.05301	7.05522	5.96638	6.81584	7.05286	5.44096	7.19634	5.44452	6.88004	6.00553	5.61406	6.90021	5.79508	7.1603	7.15863	6.08988	7.6834	6.81491					5.11689	5.34993	5.02327	6.73156	6.08106	6.01021	6.91552
ZNF267	7.47353	6.31759	6.56557	7.83444	7.32182	5.01367	6.66755	5.92445	5.92284	6.0658	7.10028	6.3762	7.98802	6.21024	7.76823	8.04422	6.88412	7.07128	5.49613	7.45151	7.06555	6.06649	6.68287	6.04914	7.6123	7.96756	6.75162	8.06654	7.24636					4.23339	4.87355	4.28679	8.61333	6.33436	6.81795	7.90489
EIF4A2	10.5081	9.0249	8.64638	8.7085	8.03972	7.93303	8.88481	8.22939	7.59264	7.97199	7.57512	9.67739	10.2303	8.47914	8.64648	8.93238	6.40022	8.96155	6.58654	10.1654	7.32521	7.88803	8.77558	8.04699	8.67725	9.87125	9.37543	9.53014	9.16543					5.64439	5.23155	4.83063	10.7048	7.35617	7.10221	8.97759
HMG20B	7.21222	6.21833	5.91393	6.83903	7.3099	6.15408	7.6328	6.06021	6.41188	6.64643	6.57109	6.43018	7.16847	6.02446	7.33536	7.268	6.35134	7.13231	5.7613	7.24712	6.60715	6.15102	7.00316	5.61029	6.92747	7.45247	7.19864	8.33443	7.8951					4.96971	5.6149	5.42783	8.74866	6.50955	6.60539	7.1478
CRIP1	5.91119	4.6547	5.66965	4.65918	5.74323	5.73721	8.19738	3.79551	5.0406	5.45782	5.83428	5.62387	7.47876	5.44993	5.91776	5.65227	5.10739	7.25748	3.73256	6.86651	4.13626	5.20118	5.94399	5.11062	6.39758	6.51714	6.1065	5.43415	7.21517					0.809057	3.56263	0.245227	7.44411	2.89518	4.9236	8.3312
PICALM	7.24284	4.81684	5.63946	7.47793	5.91211	6.39636	6.97084	4.49833	5.68241	5.5414	6.28346	7.29589	6.93403	5.43162	6.50338	6.43527	4.83697	6.50889	4.33939	6.82757	4.71465	5.07766	6.0837	5.42636	6.96787	6.7249	6.58741	7.0723	7.27221					4.20545	3.45046	4.63538	7.5095	4.2048	4.36344	7.2937
RPL15	9.72817	7.34511	7.25685	9.17525	9.09878	4.77302	8.79824	5.23751	6.03826	6.33991	8.02697	8.52721	8.84619	7.04146	8.60468	8.87935	6.84622	8.48591	4.71449	8.30542	7.16559	6.05065	7.36077	6.78612	7.91272	9.29604	8.83261	9.16737	8.68103					4.03709	5.15388	4.51512	10.3237	5.94494	7.61619	9.16152
FAM83A	8.83702	7.13897	8.33313	8.91372	10.1332	8.16419	7.54681	4.43562	7.88398	7.34768	9.23372	9.35715	10.8663	7.70635	7.76264	9.56211	6.70736	6.93754	5.20089	9.94893	8.08476	8.30166	8.55426	8.61421	8.11436	8.59739	7.85853	6.96961	8.44523					4.60871	6.31362	5.20099	9.37808	5.77096	8.44315	10.0402
ALKBH5	6.59855	6.92155	5.53851	6.61369	5.60717	4.51037	6.15365	3.29882	4.35671	4.22969	5.14747	5.29494	5.87286	4.9931	5.33197	6.51973	3.03092	4.34729	3.12031	5.64165	4.16068	4.66653	5.09648	4.32916	3.64638	6.03588	6.34368	6.48946	5.41213					4.73531	3.50608	3.30871	7.2508	4.32617	4.55317	5.08162
AC010970.2	6.81254	6.37818	6.3283	6.31088	5.41417	5.73975	7.66758	5.08264	5.65883	5.63284	5.85749	6.72471	7.77149	6.1221	5.81105	6.50717	4.33498	7.61445	4.17065	7.27568	4.91101	5.23395	6.0309	4.75116	5.94369	7.96751	8.03204	8.66713	7.87004					3.29249	3.82014	3.09388	9.58271	6.5715	5.63692	8.09145
PTGES3	7.22095	7.36434	5.65226	7.25044	6.13274	3.39328	7.1839	3.48361	5.0689	4.67277	6.06377	6.3655	6.89018	5.88273	6.94679	7.80802	4.46746	6.91967	4.08965	6.28135	5.39336	4.96839	6.38373	4.2941	6.40464	6.79303	7.11785	7.46534	6.87657					3.83588	3.57689	4.24222	8.54691	6.44539	6.11614	7.19219
CFL1	7.54288	6.48655	6.60224	7.11031	6.85506	6.40794	8.24515	5.85266	6.17164	5.8506	7.2595	6.54001	8.44452	6.13641	7.05156	7.48373	4.9759	7.97576	5.43095	6.74385	5.7589	5.28521	6.78048	5.91426	7.60661	7.27599	6.75356	7.1461	7.8639					3.91238	4.80316	4.28813	8.67726	6.55501	6.31781	7.75091
GPBP1	7.80994	5.04113	5.7511	7.11287	6.44972	5.08976	6.97464	6.80596	4.54359	6.94983	6.74469	6.69754	7.59431	5.15795	7.55658	7.31321	3.6347	7.47877	4.29147	7.47432	5.10082	4.77875	6.74025	5.53964	7.49316	7.4117	6.79537	7.79828	7.4455					3.55048	3.71449	3.88222	9.04606	5.69618	6.56316	6.6464
SIRPA	7.88722	6.20343	5.99875	6.52061	5.48896	5.81173	7.40284	4.63043	5.18534	5.80012	6.7894	6.72251	7.19208	6.19935	7.34586	6.43297	5.95288	6.81754	4.56736	6.70458	5.70805	5.64276	6.28041	5.63424	6.78734	6.52535	6.28801	6.87141	6.40566					4.69055	5.09424	4.42684	6.70985	5.85286	5.3015	6.94323
WBP2	7.51437	7.48793	6.1343	7.3101	6.54135	4.44132	7.00411	5.05701	4.51876	5.80409	6.00313	6.49933	6.82788	6.03441	6.86138	6.99479	3.47504	7.18416	4.05734	7.06623	6.45798	6.07186	6.23208	5.87979	6.21785	6.18798	7.41097	7.00165	6.79					4.20682	5.13865	3.41967	8.05854	4.428	6.08153	6.77861
WSB1	8.65785	7.57082	6.55325	7.56891	6.50734	6.12225	6.21883	6.275	7.06979	6.32616	7.14087	7.22674	7.84086	6.35838	7.81785	7.49469	6.52907	6.53674	6.26884	8.32978	6.40638	6.6904	7.05504	6.71835	7.71656	6.89372	7.50221	7.16589	6.50998					4.96099	5.876	5.29394	7.46607	3.48964	6.13058	6.57438
GPX4	8.22759	7.17816	6.53501	7.89253	8.21024	3.8126	7.91071	4.17776	5.88446	6.13416	7.71444	6.51187	8.30201	5.49159	7.62852	7.99213	4.17809	7.7702	3.46918	7.69355	6.25426	6.26838	6.53024	5.18164	7.10761	8.42477	7.48592	7.9959	8.37137					3.36839	4.17692	4.04283	9.28347	5.94513	7.00561	8.90968
KHDRBS1	6.8122	5.70897	5.27968	6.40456	5.9027	4.34245	6.3265	3.98474	4.30178	4.39472	5.6267	5.67757	6.70014	4.81078	6.2925	6.66538	5.96922	6.1006	3.87583	6.34339	5.61676	4.35163	5.28402	4.75248	5.68831	6.49179	6.86225	7.0853	6.21052					3.57585	3.38514	3.44338	7.59509	5.15428	5.27893	6.24944
RPL30	8.23854	6.97125	6.81317	7.36615	7.9981	5.20227	7.15252	5.2485	5.53213	5.29123	6.99549	7.54654	8.76262	6.10817	6.73718	8.19427	4.46587	6.07335	4.27595	6.84047	6.34122	5.29943	5.98055	6.39978	6.26297	8.12044	7.36741	7.90699	6.92952					4.2128	3.92787	3.99603	9.17213	4.82531	6.41331	7.70282
ARHGDIA	7.02603	3.7668	5.76471	6.92099	6.05631	5.22097	7.3554	4.67588	5.03142	5.65429	6.5022	6.64339	7.38478	5.13259	6.2921	7.17647	4.55538	7.10455	4.54678	7.94649	5.39607	6.16577	6.22192	6.09383	5.82915	6.10036	6.6062	7.34466	6.91962					3.6306	4.10809	4.20384	8.01131	4.42366	6.19097	6.67981
CSDE1	9.29911	7.23628	7.34277	9.06866	7.86364	6.45872	8.29605	7.96505	6.84139	5.83179	7.5452	8.33108	8.61236	6.77169	8.56628	8.16374	6.95334	7.36106	6.19531	7.85673	6.72941	6.19984	7.79571	5.93203	6.94733	8.33884	7.93605	8.88014	8.1087					5.46462	5.41807	5.06177	9.16809	7.45078	7.23725	8.28458
FLNA	8.87887	8.80711	8.93991	9.96238	9.68684	9.17845	10.9749	7.89535	8.81523	8.06608	9.61877	8.80413	9.87228	8.49775	10.5843	10.0575	7.90989	10.1413	6.67333	10.6513	7.62583	9.11412	9.1247	8.07964	9.675	10.1637	9.45908	10.8691	9.79337					5.99737	6.96831	7.05391	11.1956	7.24502	8.63644	9.81004
MARCH7	6.94102	6.50084	5.46948	6.2818	6.75932	5.85173	6.89408	5.33159	5.98108	5.8519	6.96467	6.44036	7.23199	5.62185	7.23604	7.15148	3.90002	7.20802	4.68459	6.3635	4.36142	5.5027	6.077	5.99714	6.44035	6.38501	5.59352	8.05341	7.79484					3.60629	3.76725	3.86954	7.0754	5.46594	5.35499	6.88625
PELI1	7.70386	4.94637	6.10861	8.17869	8.17422	5.69721	7.40306	5.35776	5.84995	5.95202	7.17232	6.60088	7.72298	5.89395	7.28875	9.05073	4.49067	7.65364	4.99282	7.26246	6.08012	4.75175	7.25972	7.15446	7.06822	7.912	7.5331	9.74898	7.57211					5.53738	5.73628	4.45158	8.95834	5.073	7.32372	7.42563
EDF1	7.18689	5.94956	5.94745	6.69451	6.27002	4.60528	6.74221	4.38821	5.27089	5.32068	6.78126	5.92064	7.38882	5.49551	6.81624	6.95445	4.35093	6.41833	4.10379	6.62539	5.3863	4.38897	5.9483	5.56389	5.0703	6.83985	6.50561	7.34326	6.46952					3.94725	3.58331	2.99393	7.47712	5.40083	5.95177	6.69752
CD74	11.8331	10.6226	10.7136	12.1195	11.6413	9.67763	12.2721	9.52837	9.56793	10.1668	10.6714	11.205	12.4341	10.1855	11.8764	12.1593	9.68995	12.1019	8.12978	11.0424	10.3096	10.059	11.0457	9.93736	11.2424	11.9857	11.8245	12.1152	12.1485					6.921	7.77787	7.40731	13.2311	9.84235	10.2642	12.538
RPLP1	9.15024	7.22642	7.73149	8.00193	8.61589	4.53633	8.50262	5.36435	5.89725	6.63642	7.77207	8.27652	9.33512	6.93255	7.67786	8.58782	5.17984	8.29819	4.01961	8.88527	6.69182	5.69073	7.18398	6.78386	7.81838	9.21969	8.86222	8.42785	8.5498					3.4693	4.64993	4.08051	9.98289	5.9549	7.022	9.15761
HNRNPA1	8.94271	7.69163	8.078	8.92332	8.23216	7.09299	8.36234	7.42471	6.93798	6.50095	8.15254	8.50793	9.49833	7.27505	8.23322	8.95827	7.50734	7.5873	6.34524	8.68443	6.81557	7.57336	6.80878	7.46378	8.18413	8.56398	8.03859	8.91497	7.9351					5.02625	5.60931	5.69208	9.70065	6.946	7.35149	7.86904
PLEC	11.2147	10.6953	9.94929	10.5074	10.5429	9.60003	10.8041	9.80087	9.84123	9.3832	10.6897	9.87832	11.5414	9.6365	11.0686	11.2931	9.22231	10.4473	8.7515	11.7573	9.22054	10.5339	10.7165	9.39365	10.4849	10.5068	10.5565	11.6863	10.7896					6.31164	8.06687	8.64425	11.8705	8.57004	10.2213	10.7553
ETS2	6.79863	4.96681	6.146	8.89462	7.68006	5.01971	7.55994	6.67681	6.14207	6.00437	7.28366	6.02969	8.01494	6.08021	8.73795	8.37911	5.65275	6.74669	4.79375	8.08544	5.62225	5.60153	6.8506	6.49608	6.76446	8.63193	7.38802	9.43027	7.80001					3.10724	4.16723	5.17747	9.08481	5.57888	7.12088	7.29578
EEF1A1	12.1726	10.0612	9.98937	11.4732	10.6987	8.11954	11.5986	8.68805	8.68123	9.791	9.67066	11.3184	11.5641	9.91338	11.4734	11.9729	8.73211	11.3003	7.40874	10.7981	9.45409	8.72081	9.73139	9.4425	10.7813	11.9172	11.6787	11.9889	11.2778					7.21653	7.47478	7.00514	12.9826	9.51418	9.55711	11.2243
RPS11	8.60164	7.76361	7.00018	7.99364	8.28901	5.73357	7.31311	5.40909	5.61734	6.42615	7.48478	7.77813	9.02908	6.8493	7.59451	8.59426	5.47675	6.502	4.62803	7.7148	6.94323	5.82504	6.14458	5.90048	7.14414	8.68608	8.20785	8.1523	7.55478					3.31311	4.21582	3.81878	9.79813	6.00524	7.457	7.88759
RPL12	8.30618	6.8955	6.66929	7.68372	7.35547	3.33945	6.82303	4.80242	5.4236	6.54055	6.49487	7.44714	8.50916	6.52043	6.27488	7.85286	5.68648	6.79178	4.84708	7.38514	6.09478	5.52012	5.96763	6.15482	7.36296	7.71414	7.75534	7.59726	7.10618					4.49847	4.3368	5.12321	8.77064	5.50048	6.30344	7.34123
YBX3	9.235	6.85502	7.67055	7.03364	7.21121	6.63827	8.27359	6.93748	6.61078	7.99841	7.71312	8.14096	8.76773	6.96306	7.62078	8.23572	6.00815	8.27172	6.02862	8.84204	6.06951	6.06157	7.25501	6.5045	7.88726	7.81281	7.44054	8.17136	7.75083					4.71847	4.94569	3.87563	8.81728	5.8673	6.34455	7.2125
KIAA1551	7.42983	6.5925	6.42931	7.66489	6.08419	5.56999	6.23067	4.22273	4.81422	5.66013	7.37221	6.84564	7.18578	5.92304	7.06733	7.62838	3.59737	6.44826	4.38073	4.69679	5.33992	4.6075	5.64336	5.10197	6.04702	7.2007	6.78781	6.38302	6.99294					4.62703	3.9141	2.54877	7.8064	5.16799	4.4308	5.95736
ATPIF1	5.51831	4.99932	3.84175	5.1211	4.86853	3.55395	3.5409	1.76361	4.15199	3.14221	5.35967	5.65776	6.54361	3.96769	4.0624	5.47836	3.89258	3.5488	0.387725	5.64997	3.3657	3.16971	4.25084	3.64472	4.12384	4.88553	4.10457	2.3994	4.58748					2.32651	1.59182	0.639818	5.57029	0.813017	3.94206	4.2637
RPS5	7.65746	4.86905	6.12607	6.81897	6.0865	3.9323	6.85144	3.06476	4.14064	4.82057	5.67229	6.69743	7.4849	5.33856	5.25187	6.43698	4.48534	6.3264	3.24919	7.15773	5.21227	4.88083	5.23102	4.78161	6.01041	7.07531	7.25032	6.99567	6.60695					4.0602	3.08966	2.12243	7.98532	3.17021	5.15383	6.84397
ENO1	9.59674	6.2363	7.51305	9.16185	6.84256	4.42277	9.03678	5.28087	4.55649	5.52439	6.29119	8.26095	7.95184	6.74563	8.95908	8.59748	6.20089	8.50017	4.52735	7.20838	3.85991	5.55727	7.17021	6.15578	7.63873	8.25408	8.2124	9.058	8.53266					4.69076	3.56077	3.62558	9.4635	6.81591	6.85826	8.85942
TFG	6.52694	4.66646	4.25262	6.21477	5.65891	4.19831	6.10557	4.82045	4.08161	3.91934	6.00671	5.61322	5.91198	3.90573	6.19688	6.02212	4.15083	5.92103	4.00273	4.06174	4.46682	3.49397	5.4479	4.11744	4.24977	6.21793	6.29028	7.18973	5.66122					4.22805	2.73368	3.45105	7.06633	4.98314	4.96393	5.8997
MORF4L1	7.69713	7.42808	6.40006	7.768	7.15553	4.92768	6.81428	6.18538	5.82246	5.83791	7.44681	7.04053	8.07244	5.82689	7.13058	7.80104	3.73334	7.04697	5.89997	6.92761	6.32805	6.33382	5.97018	6.36392	7.15154	7.9967	7.20426	7.89124	6.99873					5.60403	5.52921	5.68017	8.88824	5.73436	7.04408	7.00869
MAP4K4	10.42	9.33033	9.40459	10.6346	10.2116	8.02755	10.9533	7.68363	7.77843	8.69849	9.76349	9.51308	9.7909	8.51063	10.0118	10.6539	8.06527	10.1496	7.17741	9.45478	9.16848	8.72872	10.3184	9.11402	10.3756	10.4543	9.55172	10.8913	10.7114					7.55419	7.95857	7.74819	11.3774	8.86003	8.52517	10.3558
RPS3	9.4826	7.38681	7.582	8.15016	7.73811	5.69792	8.26401	6.30797	6.95999	7.09613	7.7139	8.7823	9.78818	7.39548	7.82555	9.14346	5.69869	7.95896	5.03663	8.59531	6.79688	6.16463	7.49644	6.67447	8.42079	8.76688	8.98072	8.13276	8.4572					4.31891	4.90938	4.09897	10.0975	6.10827	7.1177	8.86324
HLA-A	8.82676	7.29239	7.39999	8.20818	8.65448	6.12017	9.30506	4.24984	6.73807	7.29973	8.69873	7.6544	8.31807	6.89004	7.7941	9.53552	7.57145	9.13591	5.18683	8.88065	7.44513	6.62973	8.05432	6.10925	7.60872	8.90915	8.60463	9.09925	9.26532					4.32272	5.7239	3.6697	9.41149	6.38171	7.38913	9.08555
CD44	11.2018	8.89469	8.33997	9.79788	9.25655	8.04399	8.78167	8.30628	7.09506	8.20026	8.72584	9.68613	9.64282	8.01968	9.86425	9.58774	7.72814	8.06485	6.65459	9.15952	7.5009	7.98041	8.78416	8.30579	8.39432	9.24342	8.23915	10.3075	8.10581					6.48639	5.46085	6.26268	10.1552	7.48481	7.86233	8.56543
RPS25	8.05567	7.4275	5.94468	7.63305	7.3269	5.60648	6.87667	4.78518	4.3772	5.64957	6.35949	7.33597	8.46049	6.07119	6.62808	7.54759	2.58525	5.96561	4.32779	7.34402	5.88271	4.79495	5.49654	5.51971	6.22458	7.58333	7.00946	7.15018	6.82431					2.84575	3.07119	3.01219	8.23537	3.92379	5.94057	7.35178
SAT1	10.9165	9.97397	9.25007	10.512	9.51999	7.23212	9.97757	8.18	7.49967	8.52019	10.0924	9.13685	10.6857	8.07585	10.5417	9.69217	6.68429	9.98714	6.5883	9.35713	8.44811	8.13907	10.0771	9.25368	9.68738	9.88154	9.23442	10.0948	10.7952					4.92238	7.20269	5.99245	10.0048	8.32663	9.53809	10.8902
MKNK2	7.7599	5.92599	4.88213	7.08138	6.08154	4.37323	7.48016	4.76473	6.09767	3.76792	5.22334	5.7235	7.29665	5.24645	7.05349	7.50896	3.03634	6.21378	3.30723	8.47904	4.78014	5.57543	5.42205	5.72545	6.59077	7.39907	7.28336	7.63841	7.41748					3.86715	3.83372	4.94206	8.69313	6.2632	5.47112	6.95748
UBAP2L	7.14439	5.89674	5.80155	7.16081	7.09461	5.38396	6.64719	6.69624	6.75436	6.24194	7.26027	7.57047	8.20797	6.03156	7.21008	7.01156	7.65322	6.86724	5.96249	8.17755	6.25141	6.92876	6.903	6.44966	6.56734	5.69795	6.35221	7.33415	6.46293					3.34434	4.24112	3.73359	6.70788	5.08291	6.21671	6.50022
DDX21	7.60787	6.89149	5.7872	6.59793	6.94119	5.12519	6.81186	5.83648	5.85716	5.54022	6.47681	6.54279	7.64968	5.19603	5.77306	7.44233	4.31626	6.5488	5.29835	6.0845	5.44711	5.52428	5.47136	5.94191	6.90013	6.64822	6.48996	6.53707	6.24062					4.39072	4.38078	4.7149	7.31873	4.82584	5.34657	6.08516
HSP90AB1	10.813	9.4603	9.14021	9.1205	9.51384	6.71778	10.0444	7.72402	7.34664	8.1319	9.07906	9.92104	10.1697	8.73677	9.01277	10.5074	7.28939	9.36168	6.83401	10.1528	7.83677	7.86646	8.93183	8.51049	9.94735	9.93916	9.89508	9.42263	10.0635					5.44502	6.40787	6.42429	10.8713	8.93134	8.69297	9.25393
RPL35	8.43275	7.44655	6.88977	8.22088	8.41098	5.50933	7.06867	5.2566	5.73952	5.89858	7.58874	8.21938	8.9661	6.29209	7.33201	8.51939	4.35328	6.7481	4.21332	8.33248	6.83577	5.91075	6.50323	6.0451	7.29592	8.00081	8.1037	8.06641	7.3501					3.64577	3.74434	3.04353	8.6616	6.79789	6.97662	7.9432
MYL12B	6.7424	6.98273	5.7966	7.54732	6.99524	4.76529	6.72389	5.13629	4.43863	4.59945	6.40299	6.00058	7.40565	5.40834	6.79634	7.32789	5.60731	6.66009	3.12111	6.30628	5.1688	4.92327	5.71988	5.03427	6.15701	7.49559	7.28019	7.76244	7.28256					3.14305	4.37896	3.19415	8.63405	6.00135	5.82237	7.59431
MYL6	9.05148	6.28057	7.229	7.91365	5.73193	5.93384	9.51152	5.12333	5.47834	5.46989	7.00703	7.63607	8.02216	6.66273	7.5507	7.88773	4.78484	8.7271	4.81297	7.55354	5.91762	6.12825	7.46139	5.96829	7.60977	7.97587	8.12921	7.50389	8.9429					3.32987	3.41209	3.45506	9.16212	6.62631	5.55002	8.34923
CYTH1	8.58186	6.04544	7.3424	8.37037	8.25289	7.31507	8.40876	5.69208	6.92517	6.07108	7.38071	7.30832	7.97497	6.98851	9.05809	8.56628	6.65886	8.61824	5.84733	8.13126	5.99237	6.32423	8.18315	6.76082	8.26791	7.99187	7.97664	9.45166	8.44669					6.13313	6.05671	6.38617	9.58433	7.40572	7.44108	8.41288
S100A10	7.47234	7.42248	6.69167	8.48137	8.56328	4.90515	7.904	4.41696	4.19173	5.28443	7.44064	6.71507	8.19516	5.97758	7.62201	8.27862	5.59526	8.02677	4.79429	6.49187	6.51901	5.83729	6.94526	6.27421	7.05855	7.89403	7.31812	8.36696	7.93268					2.38937	4.71959	3.23282	9.39779	4.51909	7.52536	8.60286
VEGFA	10.448	7.85216	8.03774	10.0367	9.59582	5.52613	9.01461	8.53463	6.46404	6.89109	8.10775	8.80464	8.13995	7.06629	9.72452	10.4442	7.2441	8.1932	4.41678	8.73594	7.23092	7.25829	8.53306	7.72787	8.21198	10.3245	9.64921	10.9558	8.71423					5.62303	6.35274	5.59748	10.6811	8.60608	8.73813	7.92666
ALCAM	8.20231	6.7498	6.23294	8.03833	6.48423	5.86278	7.40365	4.98057	6.92361	6.62638	6.65262	6.87392	7.13746	6.48727	8.14158	7.74407	5.90507	6.9472	5.49227	6.01602	5.53411	4.63314	6.71049	6.37319	7.44093	7.28411	6.62472	7.72099	7.50175					3.67272	4.95238	3.40259	8.20035	6.31137	5.43894	7.94323
NUP153	7.52746	6.22433	5.89704	6.82345	5.70578	5.68895	6.46147	4.44225	5.3403	5.5256	6.28999	6.21945	7.18002	5.69965	5.36112	6.19023	3.8108	6.78292	4.24273	6.83188	4.49669	5.64431	5.29362	5.0383	5.66038	6.29759	6.28363	7.04121	5.96223					3.8791	4.11629	2.79328	6.34341	4.44671	5.22257	6.22084
FTL	9.74985	9.1528	8.02189	10.9392	9.45966	4.71704	9.2048	5.51147	6.52493	6.77613	9.22159	8.53935	10.1329	7.45456	11.2415	10.2561	5.59674	10.1648	4.94433	8.30906	7.4705	8.02875	8.45391	8.60409	7.38317	9.45927	9.87409	9.88936	10.7223					3.50083	4.86168	4.40258	10.4915	7.15225	8.39535	11.4301
CYLD	8.27913	6.73773	6.76161	8.48318	8.22006	6.15322	6.91382	5.81134	6.26173	6.77175	8.19397	7.62515	9.23095	6.73407	7.28278	8.34547	4.21116	7.37123	5.74127	8.30517	6.81322	5.91151	6.72536	7.33168	6.97707	8.03521	6.87953	8.60616	7.00625					5.30481	5.78722	5.01755	8.85838	5.91231	6.95625	6.786
PDIA3	7.83089	3.52184	6.30258	8.03924	6.81594	4.44923	6.96892	4.52109	5.53829	5.05136	6.15533	6.87093	7.79759	6.11114	7.85994	8.21874	4.69015	7.14884	4.24295	5.64347	5.48558	6.19505	7.10797	5.23349	6.94587	7.18731	6.6308	8.52591	7.20814					4.10503	3.50815	4.13322	7.17071	5.23471	5.37052	7.70761
UBA52	7.70176	5.45718	6.40015	7.47354	7.22576	4.588	7.45189	4.75334	5.15686	4.59445	6.31077	6.6185	7.93051	4.92796	7.61161	7.59991	3.73266	6.74662	4.19004	6.19015	5.61148	4.5198	5.31677	5.57059	6.4746	7.27586	7.7294	7.01297	7.32708					4.22992	3.89699	4.14843	8.66292	5.65699	6.4218	7.86024
RPS15A	8.31563	6.75816	6.51283	7.82331	8.77189	5.48249	7.3227	5.17583	5.40952	5.69798	7.07071	7.59736	8.74131	6.73657	7.37142	8.24178	5.35933	6.50313	4.73015	7.63719	6.85392	5.22254	5.85985	6.42262	6.46034	8.32056	7.70847	8.17495	7.31993					5.29786	4.95741	4.78522	9.22395	6.15147	7.12403	8.03636
ACADVL	8.5884	6.12852	6.86741	7.91557	7.11046	6.84443	8.43391	6.21807	6.0207	6.15996	6.37333	6.99797	7.52439	6.43305	8.1891	8.22472	6.86838	7.90173	5.23461	8.05228	5.56578	5.72332	7.79254	5.4898	7.10032	7.58028	7.68236	8.25013	8.15539					4.87793	4.30691	4.40432	8.77609	5.97478	6.15971	7.19062
ANXA2	9.09302	7.31929	7.53585	8.14721	7.83804	6.41993	9.55002	7.07156	7.42696	7.13213	7.99752	8.13004	9.17934	7.34846	7.97856	8.2743	6.23002	9.23324	6.01529	8.93666	6.67361	7.00013	7.40282	7.04413	8.35511	7.94175	8.25863	8.52361	9.0664					5.14733	6.10449	6.03986	9.7049	7.14439	6.78004	9.40577
DUSP1	8.87473	8.11787	7.60365	7.93366	7.83788	6.30441	7.20984	7.32613	6.99257	6.99461	8.28558	8.06879	9.79512	7.63423	7.88953	8.56264	5.14135	6.90831	6.52721	8.73509	6.43659	7.29174	7.22363	6.92702	8.79726	9.01926	8.84429	8.57518	7.61713					3.52454	4.18649	4.17817	10.3397	5.92636	8.06766	7.93973
TUBA1B	7.825	8.26864	7.01999	7.94629	7.03869	5.71423	8.70245	5.27326	5.45243	6.3074	6.7604	7.18203	8.37374	5.9971	7.11865	7.87939	5.20999	8.15421	3.81155	7.64053	5.63469	5.69254	6.99227	5.75653	7.67572	8.2337	7.85609	7.35035	8.48819					4.18429	4.69957	3.75471	9.25044	5.94042	5.91022	8.71589
ZFP36L1	9.9153	8.11206	8.41732	10.2195	8.71364	7.53095	9.23986	7.97024	6.84983	7.13617	8.45279	8.40809	9.71098	8.0485	9.50414	10.2034	7.04467	8.90817	5.76162	9.55503	6.6082	7.24796	8.75684	6.5645	9.00296	10.4689	9.75445	10.9122	9.03083					4.95068	5.47528	4.87409	10.7135	6.95465	8.12849	9.8288
PCBP2	8.68376	7.92869	6.6932	7.82651	6.47271	5.73499	7.63967	7.01279	5.56302	5.84638	6.56064	7.91994	7.83785	6.40364	7.65529	8.43876	7.34603	7.64545	5.34187	7.51058	5.89542	6.55014	6.7939	6.01002	6.86302	7.9758	7.3969	9.00498	7.54356					5.09022	4.87577	4.95045	8.71045	5.12054	6.19327	7.54405
RPS23	9.05991	7.92213	7.29153	8.65216	9.23571	5.02131	7.86249	6.5128	6.00241	6.52716	8.02572	8.56983	9.34613	7.12175	6.89308	8.89243	4.91776	7.85648	5.07135	7.94967	7.3403	6.35769	6.84414	6.53982	7.45471	8.74265	8.33899	7.84263	8.21692					4.47092	5.11078	3.90979	9.35341	6.68485	7.44229	8.96956
TOP1	7.47863	5.77659	6.10686	7.43521	6.74964	5.42011	7.07006	4.93221	5.61228	6.33761	7.35923	6.68222	7.2586	6.02366	7.15496	7.36351	5.7446	6.75111	5.79511	7.86348	5.86548	6.40608	6.06541	5.59746	6.53613	6.73411	6.43565	7.81418	7.50648					3.69019	4.92264	4.86497	7.31379	6.80548	6.33447	6.25697
BHLHE40	9.10991	7.58395	7.0888	9.1568	8.23298	7.24332	8.02064	7.45688	6.61342	7.25168	7.75777	8.639	8.65036	7.75598	8.72474	9.41242	8.52257	8.00318	5.5679	8.72645	7.08709	6.95678	7.71081	6.91787	8.39085	9.07726	9.734	8.92317	8.1983					4.65416	5.31917	4.76298	10.251	6.66562	7.25154	7.92123
RPS18	8.74155	8.24327	7.49359	7.62063	8.93473	4.92892	7.37446	5.32596	6.52456	6.82298	7.95822	8.53401	9.73434	7.08179	7.02406	8.67057	5.05321	6.95967	5.69596	8.9033	6.96599	6.13747	6.70558	7.00673	7.77987	8.30597	8.43968	7.93562	7.56113					5.30678	4.12123	5.54279	9.17093	7.00083	7.15315	7.78908
EWSR1	8.69864	7.647	6.93383	7.45227	7.1354	6.78794	7.44482	6.35394	6.66832	5.96317	7.81567	7.6631	8.78491	6.68941	7.60324	8.62817	5.29247	7.69857	5.74727	8.05575	6.99206	6.70688	7.08935	7.08559	8.05693	8.14836	7.84048	7.89747	7.72155					4.92517	5.86982	6.35882	8.8869	5.75808	7.09058	7.32011
HIST1H1E	6.62666	5.33901	5.54855	8.55858	8.0575	3.64641	6.43118	2.06838	5.24397	3.81523	7.03054	6.68526	7.92885	4.91637	7.58382	7.73122	5.58375	5.56346	3.8783	6.62715	5.38701	4.79978	5.66967	4.92352	6.02508	8.10732	7.88638	7.53804	5.98346					2.10351	4.1525	3.45189	9.03156	6.29253	6.73795	7.4201
JUND	8.61597	8.58117	7.29018	7.35484	7.06388	6.58799	6.39264	5.55901	6.24649	6.91521	7.34442	7.95752	9.14704	6.78796	6.68918	7.47146	6.71109	6.36598	5.97232	9.4894	6.12026	7.17599	6.89395	5.58366	7.53838	7.23912	7.75977	8.07483	6.8486					3.49577	4.01929	4.03791	9.5369	3.26048	6.3978	7.19987
MAP3K2	7.09825	5.4322	5.74371	7.26658	6.12747	5.24273	5.81129	5.15013	5.44284	5.35563	5.82667	6.48629	7.37901	5.52361	6.15468	6.94111	4.35689	6.21216	4.07904	6.55897	5.78712	6.38914	6.33996	4.28008	6.14492	7.36647	7.06831	7.26564	5.98611					3.86656	3.80958	3.93149	8.66099	5.20122	5.47804	6.33199
ARF1	7.01686	5.59363	4.92698	7.26048	5.54504	2.40445	7.10233	3.32976	4.62797	6.28659	4.83838	6.95343	7.13059	5.24595	6.72936	6.90146	4.58786	6.58935	3.89264	6.51765	4.37824	4.45181	6.3462	4.79865	5.6478	6.81849	6.73409	7.21081	6.49578					4.39511	3.56652	4.08497	7.42025	4.71326	5.32684	6.35306
EIF4H	6.88656	4.82054	4.9556	7.52573	6.47604	4.48151	5.8832	3.91909	5.9838	5.6631	5.99847	6.15898	7.96748	6.18417	6.51286	6.95595	4.01147	5.90078	5.95965	7.00102	4.97354	6.03249	6.43335	5.21002	5.98827	6.62677	5.87054	7.92942	6.51311					1.7254	4.66031	3.94105	7.19782	3.5462	5.60216	6.81791
RPS6	9.90955	8.23338	7.98015	8.59117	8.76968	6.19017	8.84042	6.53517	6.66252	7.26812	8.04667	9.0796	9.80838	8.05915	8.44518	9.2699	6.13389	8.19252	5.17849	8.88894	7.60735	7.2135	7.39924	7.44396	8.10412	9.44773	9.33687	8.95787	8.78875					3.92475	5.01037	5.01141	10.1188	6.88096	7.4267	8.50227
RPL23	9.16074	7.0506	7.24908	8.52706	9.11031	5.63697	8.0265	6.24701	6.06626	6.72778	7.96807	8.53359	9.79841	6.92963	7.98714	8.66786	4.75957	7.634	4.65209	8.80898	7.20544	6.77141	7.3306	7.70846	7.77884	8.44039	8.44432	8.42729	8.31783					4.30935	4.62377	4.69383	9.70163	5.66283	7.5268	8.83279
TOB1	7.81443	6.3669	6.05955	7.30825	5.6138	2.70104	6.60318	4.98283	4.63499	5.86086	4.65026	6.5258	7.02151	4.84845	6.1768	6.83246	3.2833	5.79469	3.70841	6.51726	5.68531	5.08078	5.85258	5.17256	6.28162	7.04639	6.20605	7.63259	6.97748					4.16243	2.54368	3.89529	7.9064	5.52672	5.01028	5.66533
RPL39	7.0473	6.60923	4.41986	6.52224	7.35045	2.58363	5.02626	3.98019	5.36639	4.42272	6.45415	6.44303	7.8691	5.21433	5.358	6.69201	4.18545	5.54035	3.41405	6.57735	5.12118	4.30651	4.08659	5.59926	5.08269	6.37856	6.08385	6.48122	5.89704					2.46913	3.63116	3.00367	7.60812	3.9934	5.52685	6.83636
CDC37	7.90612	7.37845	6.60185	7.36491	8.02373	6.58553	7.49055	7.15043	7.20013	6.50183	8.11034	7.25116	8.83234	6.24746	7.78826	8.64043	8.35092	7.2464	5.83608	8.68122	6.62774	7.70435	7.11624	6.43947	8.11058	7.61593	7.38433	8.24553	7.57111					4.39164	5.33981	5.23274	8.98819	5.52186	7.0659	7.23635
RPL27	8.6	9.09799	6.80268	7.69211	8.94457	4.81089	6.89329	5.70927	5.44498	5.87952	7.78249	7.97135	9.11748	6.66029	6.82254	8.63491	4.46415	6.29059	4.25491	8.10951	6.69338	5.95529	6.3157	6.76035	6.77688	7.64027	7.30737	6.8339	7.22912					2.63074	3.76789	3.82361	8.40029	5.26031	7.10563	8.15409
RPS19	9.28217	7.32634	7.23774	8.34991	7.09944	6.26867	8.47458	6.22711	6.48435	6.48238	5.83836	8.38945	8.99101	6.97998	8.31907	9.01197	4.36957	7.99641	5.42706	7.94456	6.37531	5.17231	7.62533	5.38709	7.17807	9.25765	8.648	8.56997	8.41772					3.83894	4.78328	3.71158	10.2197	5.42558	6.22797	8.09062
RPL37A	8.62736	8.35427	6.93784	7.95256	7.80675	5.52732	7.53235	5.57651	5.85534	6.7083	6.84032	8.36597	9.32409	6.90902	7.14182	7.80576	6.95797	7.35955	5.21598	7.62348	6.47649	5.5675	6.3649	5.56051	7.2384	7.9172	8.51381	8.12195	7.87611					3.71053	4.12678	3.3599	9.15482	6.27743	6.40553	8.43195
ZFP36	10.8977	9.01448	8.74751	9.14287	8.6323	8.87163	7.87425	8.8063	8.51994	8.78911	9.11066	9.4199	10.6715	8.80568	9.81746	9.92421	8.16148	8.01317	7.11661	10.6021	7.34394	9.19959	9.13518	8.46658	9.94719	10.2109	9.82101	10.2233	9.06039					4.99642	6.13496	6.31128	12.0489	7.86674	8.6154	8.27363
RPS27A	8.5085	6.63114	6.93907	7.36385	7.74589	5.27221	8.23696	4.98055	5.17909	6.0869	6.85075	7.78348	8.59923	6.93164	7.60094	8.2371	5.28291	7.76727	4.52743	6.63234	6.17937	5.51946	6.37001	6.37641	7.29184	8.29034	8.2031	7.48512	7.95853					3.53652	2.63286	4.71968	9.28668	5.01352	6.61566	7.85605
TRAF1	9.37219	7.69792	7.26941	7.80454	7.68095	7.13901	9.76854	6.95026	7.42036	7.15093	8.13848	7.60798	8.39471	6.67418	8.93238	8.15616	6.19156	9.22102	5.11801	8.59143	7.23392	7.52415	8.84339	7.1318	8.12101	7.82279	7.61048	8.21018	8.74779					5.3184	5.69694	5.09536	9.18279	6.00033	7.28649	9.29196
BSG	6.55553	5.24204	5.29201	6.22835	6.43365	3.88132	6.11234	3.81675	4.05193	4.824	5.99043	5.04776	6.36802	4.11511	5.90291	6.11231	4.41937	6.96755	1.92028	7.35923	5.28668	4.1451	6.10073	5.38889	6.2565	6.55283	5.39793	5.0424	6.79205					2.68166	3.32932	1.56352	7.62807	3.06086	4.42306	5.8153
BZW1	8.09412	5.43906	6.80053	8.37507	7.9092	5.40274	8.1074	5.36689	5.71718	5.56514	6.26051	6.44748	7.71922	6.17894	7.81037	9.1453	6.5995	6.7195	5.11628	8.44496	5.58358	4.63158	7.12741	6.31187	7.0949	8.50174	7.53465	8.97295	7.38058					4.64955	4.91135	3.36614	9.426	8.14669	7.41736	7.87725
EEF1B2	7.85759	6.14358	6.20682	6.9553	6.86158	4.78376	7.31042	4.75948	4.70799	6.13631	6.85654	7.42444	8.63906	6.13947	6.88281	7.8145	4.14429	6.59879	4.13563	7.39992	6.13664	4.9148	6.08894	5.46508	6.63004	7.41858	7.06378	7.14905	6.80443					3.60909	3.41126	4.35657	8.28467	4.91732	5.96905	7.14356
ARF6	6.87246	6.72942	4.71804	7.37482	7.27135	3.68586	6.99483	2.04403	4.60629	4.51708	6.01656	5.64835	7.63286	4.68206	6.80835	7.1449	7.07109	6.79258	4.79865	7.00705	5.35949	5.46635	5.3759	5.00803	5.5256	7.11929	7.07695	7.53154	6.63971					4.29258	4.59677	3.73867	8.17668	5.50973	6.75272	7.02517
RABGGTB	7.1735	5.46468	5.22867	7.29351	6.28083	5.09293	5.17497	4.41266	4.08108	5.82645	6.44993	6.25368	7.50281	5.24346	5.76058	6.33983	3.54662	4.68655	4.04448	6.44697	4.71001	4.37878	4.99212	5.13206	6.4325	6.49708	5.86268	6.04587	6.13785					3.48597	3.73279	4.51757	7.3942	5.91	5.26524	7.93367
OST4	5.59462	3.70388	4.47961	5.09831	5.47898	2.56881	4.19099	-0.06645	2.70221	3.58952	4.03864	5.47164	5.96452	3.94838	5.54873	4.32335	1.73974	4.73809	3.11084	5.76093	5.12441	3.13001	3.55438	3.85207	3.65883	5.21384	5.09565	4.82134	5.03694					3.21243	1.89776	1.02002	6.49326	0.380505	4.53364	6.3799
IRF4	6.79254	3.73026	6.53383	7.42557	7.23945	7.07195	8.52665	4.83838	5.45955	4.48182	7.078	6.36772	7.0114	5.98378	8.49311	7.73677	3.31525	7.10173	3.76089	5.91707	5.17911	4.59719	7.21515	5.58487	7.86456	7.93011	6.97003	9.67171	7.97957					5.29351	4.96573	7.1801	8.84524	7.59844	7.71704	8.21003
RPS7	9.04914	8.65918	7.42942	8.49285	8.15184	5.50788	7.94627	4.68566	6.18063	6.89366	7.21305	7.96062	9.22137	6.9678	8.81819	8.77237	3.2346	7.52442	2.16341	7.74648	6.37533	6.66603	7.71529	6.83455	7.92896	8.83539	8.87362	7.85797	8.11426					1.86215	5.70997	2.85343	9.21296	6.95233	6.5018	8.87233
TMEM123	8.48792	4.58459	5.87441	6.54425	5.87124	5.83763	7.27349	3.05675	3.81215	4.71022	5.7435	6.90632	6.58337	5.85299	6.49456	7.01551	1.73974	7.24815	2.42008	6.97227	6.00525	5.20962	7.36427	5.62426	7.002	5.22248	6.5041	6.73177	6.73195					4.10357	4.18906	4.02487	6.92551	3.99294	4.97002	6.64365
YTHDC1	8.76917	7.46358	7.12012	7.76021	8.31746	6.36359	7.06798	7.04846	7.06128	6.77064	7.70681	7.84672	8.60889	6.65633	7.95097	7.96007	5.77523	6.59556	6.99161	8.35953	6.38711	6.91285	7.25016	6.54124	6.96278	8.2103	7.52238	8.7291	8.19843					5.21767	6.01011	5.98072	8.65886	6.75943	7.68738	7.63691
ZSWIM6	6.4911	5.05383	4.44074	5.89131	5.71692	3.59005	5.33789	3.6159	4.68944	5.22917	5.46165	5.39683	6.81294	4.45179	5.98353	5.85723	4.92754	5.04706	3.53647	5.85552	4.95459	5.33857	5.22192	5.26131	5.87493	5.16379	5.49563	5.65609	5.78221					3.39992	3.70191	3.75882	6.06744	0.380505	4.75293	5.78458
UBE2D3	8.04051	6.18544	6.70586	7.95089	7.63444	5.61385	7.21651	4.71277	6.24045	5.75748	7.03929	7.02858	7.94719	5.99352	7.88468	8.45271	7.78181	6.71406	5.39607	7.98446	6.15831	6.2139	7.06173	6.04966	6.93495	7.85521	7.54718	8.43741	7.33875					5.23208	5.06055	5.21242	9.72107	6.861	7.29065	6.85411
VIM	9.69355	9.08793	8.92733	10.8624	8.89809	8.97404	9.93829	7.90435	7.67454	8.46083	9.58126	9.07668	10.5747	8.62786	10.7653	10.0101	7.72219	9.28556	7.13127	8.96157	7.64816	9.26215	8.41453	8.20296	9.74182	10.1865	9.40489	10.8797	9.23952					6.09589	5.44102	5.66432	11.713	8.17866	8.6094	9.39469
HLA-DQA1	11.6786	9.91208	10.7398	11.5319	11.4504	10.3399	11.113	10.3168	10.0704	10.8885	10.653	11.3237	11.3022	10.5399	11.4123	12.0026	9.27439	11.1588	10.0594	10.3111	10.6796	10.2622	10.8152	9.90349	10.7346	11.5163	11.7717	11.4379	11.2256					10.4258	9.719	9.70664	12.8912	10.369	10.1661	11.6801
RPS29	9.07002	5.88343	7.45841	9.03493	8.92608	5.96211	8.1782	7.62181	6.15708	6.09743	8.53701	8.53218	9.85993	7.46238	7.44251	9.31617	3.40387	7.00445	5.8462	8.05492	7.94713	6.95614	5.98262	6.68658	8.2195	9.23058	9.45868	8.40148	8.20375					5.55961	5.70815	5.05385	10.436	6.2191	7.50144	8.80881
ADAM8	7.12653	5.85172	6.11524	8.66556	6.99318	5.69493	7.50441	4.35425	4.45674	5.67056	6.27034	6.51708	6.42693	4.99633	8.88971	7.47579	6.39804	6.45622	4.35754	7.35815	5.15545	6.92509	6.05366	4.60503	5.71553	7.5581	7.12113	8.90479	7.17913					2.6584	3.21146	3.38897	8.18475	5.42234	6.23129	8.08507
PRRC2C	9.87438	8.90837	7.82095	9.59306	9.35744	7.62563	8.92548	8.11235	8.43677	7.58829	9.334	9.21745	9.76494	8.06057	9.43541	9.74976	6.54227	8.90352	7.50275	9.5687	7.8301	8.13286	8.61003	7.94137	9.07444	9.19664	8.51272	10.67	8.94038					6.25042	6.49412	6.1157	10.521	8.17504	8.27155	7.86045
ANXA5	7.53999	7.80549	6.82847	8.87565	8.27704	5.28452	6.99456	5.75782	5.33507	7.03395	8.87881	6.76057	8.82771	6.04428	8.37608	8.7987	5.33906	6.42467	5.03192	7.32916	6.43192	7.11694	6.49282	6.82221	7.20867	8.05913	7.59715	8.76133	7.70015					4.63835	4.41436	5.0398	8.97338	5.73614	6.89806	8.27247
NFKBIA	10.3572	9.65335	8.64714	9.42941	9.71377	8.60981	8.54899	8.0251	8.96006	9.18345	10.0448	9.38001	11.1744	8.70471	10.1309	10.4491	9.38956	8.38017	6.81849	10.6675	8.31983	9.39874	9.47307	9.8057	10.3583	9.78557	9.78753	10.11	8.91508					5.91992	6.53949	6.22869	11.0267	7.15902	9.12701	9.21218
MAT2A	7.09838	6.83647	6.63032	5.00125	5.6835	4.64794	5.89437	5.50948	5.9194	5.49287	5.2621	6.8462	7.81929	5.5408	5.84715	5.62224	3.1516	6.03005	5.41475	7.32618	5.8159	5.52821	5.16794	5.84921	5.75611	6.94638	6.33438	5.90275	6.47623					3.53887	3.33458	4.47718	7.26994	3.85468	5.16167	5.02316
HLA-DRB1	10.3131	8.729	8.75797	10.8467	10.8529	7.58701	9.76761	8.01986	7.45072	7.44076	9.07676	9.7056	9.44448	7.83647	10.3184	11.5208	7.57229	9.79063	6.80603	9.36631	7.45156	8.20696	9.68576	7.85602	9.15534	11.3779	10.4049	10.9052	10.5833					4.98247	6.28039	5.53046	12.4904	8.13875	8.28085	10.9761
RNASEK	6.17972	3.33854	3.32315	6.81694	6.82216	2.83216	5.23331	3.36088	3.99635	4.04579	5.58617	5.87179	6.50922	4.62051	5.96922	6.28239	4.91767	5.09195	3.53985	5.31941	4.87902	4.75877	4.79158	4.47002	5.41874	5.84	5.63432	6.21264	5.60972					2.67621	3.54373	3.30226	7.11535	4.33708	5.32253	7.14754
RPS2	9.41393	8.09942	7.87919	8.50419	8.43773	6.97677	8.67002	6.2571	7.46924	6.63006	8.22538	9.06537	10.5859	7.4753	8.09669	8.83358	6.24779	8.04926	5.30261	10.1597	6.78338	7.00145	7.68643	7.588	8.45592	9.18065	8.86265	8.47475	8.75436					4.96898	5.1605	5.06973	10.2737	6.20256	7.68898	9.97557
H1FX	6.05137	5.56942	4.51585	6.40863	4.70962	4.14725	5.85705	3.46832	3.67833	3.94588	3.88448	4.56561	5.80381	4.0314	6.09346	4.85163	3.11707	6.56024	2.44087	6.08968	3.40943	3.20063	4.10019	3.77748	4.52118	6.15967	6.22869	5.2887	6.30201					-0.07252	2.33854	0.025003	6.76809	2.56727	4.53149	5.88978
PCBP1	7.802	8.10112	6.31424	7.83389	8.01132	5.43449	7.29005	5.13123	5.04892	3.58851	7.00351	6.67862	7.10237	5.86945	7.7654	8.14023	3.13175	6.97155	2.8465	7.13712	5.27302	4.89785	6.40915	5.38094	6.66601	8.05725	8.20383	8.19884	7.3955					3.794	4.72763	4.50385	9.34555	6.03495	6.97081	6.85094
AUP1	6.65901	2.16667	4.98729	5.5922	5.30065	3.84944	5.63397	5.11909	5.06757	4.00197	4.45296	4.97738	6.27239	4.25543	5.3306	6.21964	2.80004	5.25117	2.87383	5.28461	4.67116	4.62976	5.18536	4.05048	5.01302	5.80637	5.57954	6.26573	4.87138					3.43183	3.02521	2.11978	6.31536	5.4445	4.62526	4.35329
ANXA1	7.10875	7.66654	7.32571	9.52099	8.30174	5.4495	7.42525	5.73233	6.18325	6.77752	8.35291	6.68225	8.46931	7.08018	8.1094	8.71946	6.11752	6.97827	5.80109	7.24527	6.59714	6.55231	7.108	6.25432	8.46018	8.62033	7.93804	9.1357	8.31021					5.22566	5.43381	4.59996	9.54493	7.62496	7.52002	7.57798
GADD45A	7.90763	7.11418	6.41049	7.44405	8.05001	4.67856	8.67389	3.75443	5.99269	5.44444	7.49381	6.91601	8.46494	5.59804	7.31504	8.17941	5.27422	8.11053	4.92254	7.85027	5.31346	7.04412	7.3486	6.14967	7.89772	7.40741	8.27479	8.40547	8.08576					3.57524	5.22486	4.94454	8.46466	5.80799	7.42575	8.29469
RPS21	7.3439	4.80781	5.66036	7.18899	7.59453	3.2519	6.06924	3.85856	4.73243	5.13608	6.22228	6.81472	7.88117	5.1609	6.20037	7.02344	3.9227	5.60232	3.02969	6.2673	5.69031	4.49758	5.28867	5.46574	6.80482	6.78307	6.9146	7.01745	6.431					4.02802	3.58982	2.83497	7.67729	3.48184	5.99988	7.67128
GHITM	6.68181	4.72711	5.08848	7.03127	5.61358	2.08065	6.075	3.4297	2.43018	4.38225	4.97082	5.73107	5.95419	4.34519	6.00269	5.90984	1.73974	6.11849	2.42786	4.75531	4.78659	1.94873	4.90216	3.94602	3.37533	4.53206	5.90038	6.59419	5.70632					2.61449	1.62363	1.45957	4.69852	2.56453	4.17811	6.15669
HNRNPM	7.66529	6.81719	6.48781	6.37781	7.43796	5.51967	7.07007	6.75886	6.54666	5.61302	7.13852	6.885	8.25156	5.83665	7.06425	7.32671	6.92037	6.44691	5.64704	7.46544	5.90887	6.39972	7.1501	6.12656	6.78313	7.58225	6.79279	8.11186	6.79892					4.68886	5.09475	4.59378	7.37796	6.06374	6.95877	6.08165
EIF4A1	10.5228	8.68258	9.28624	10.098	10.5478	8.29406	9.33731	7.59255	9.00439	8.26765	10.1668	10.247	12.2264	8.87359	9.50055	10.637	8.13901	8.80081	6.20374	11.2672	8.28522	9.13631	9.2417	9.45564	9.82428	10.8271	9.96267	9.8905	10.2449					5.43118	6.69027	6.20124	11.6727	7.27815	9.61837	12.5591
HNRNPF	7.89471	6.72684	5.94983	6.75594	6.16047	4.83758	6.96421	3.62244	5.18365	5.87603	6.53071	6.63526	7.59241	5.41506	5.83977	6.64024	1.73974	6.39454	2.98202	6.99817	5.25474	5.71286	5.31594	4.60979	6.20311	6.37863	6.3409	6.19288	6.39003					4.41131	3.99934	2.17139	7.6087	3.30369	4.99776	6.55367
AC012314.5	4.5093	2.48856	1.05056	2.5692	1.85917	-0.26759	2.92538	1.83317	1.12817	-0.16309	3.37171	3.58833	4.33214	0.943628	2.45339	3.80564	1.73974	3.27348	-1.77992	1.66166	-0.40134	0.071466	1.22756	-1.07966	3.3806	3.76238	3.87068	3.85482	3.65341					-0.35331	-1.34513	-1.35255	4.88324	1.87864	1.73139	1.32376
IER3	8.22106	5.98081	6.38856	8.40318	8.88109	4.44056	6.97516	6.04445	6.62268	6.17461	8.26751	7.21666	8.99915	6.04333	8.96653	9.36869	6.28447	7.46634	4.60088	8.5194	6.13619	6.57522	7.62729	7.93823	7.69004	8.14052	8.45652	7.58221	7.41046					4.4875	4.77718	4.82597	9.60499	6.93987	7.24449	7.69164
RPL13	9.67396	8.22373	7.68353	8.38348	8.26158	5.8032	8.50465	5.97222	6.42395	6.70833	7.45956	8.73559	8.93607	7.42992	7.74869	8.83483	4.23184	8.60372	4.42077	8.99911	6.55768	5.84563	7.43537	6.46786	7.72779	8.76089	9.09581	8.66251	8.41312					3.21189	4.81539	4.4076	9.95748	6.49367	7.16408	8.30584
TPM4	7.74031	9.07124	6.8597	8.22302	8.41739	6.58534	8.17267	6.9894	7.42839	6.38061	8.99763	7.73663	9.41986	6.93059	7.81469	8.60497	7.63482	7.76397	6.66061	8.25596	7.21743	7.76941	7.46502	7.40757	7.94671	7.66703	8.33149	7.99716	8.29561					5.36325	6.61822	6.95876	8.69698	7.42483	7.58882	7.69989
CST3	7.44632	6.18866	6.25749	7.52476	6.33816	3.68239	4.77266	5.06311	5.4811	4.92812	7.28792	6.27326	8.49125	5.84566	7.31022	7.08561	5.13331	4.58626	4.51369	6.37253	5.69098	5.60154	6.40474	6.66921	6.15369	6.79684	7.05783	6.87367	7.04415					2.74607	4.05638	2.64141	8.53731	3.62443	5.78693	6.82379
HNRNPC	8.16193	5.96393	6.62544	8.06374	7.49119	5.65405	7.2579	6.02776	6.03692	6.63221	7.23246	7.15369	8.30634	6.43268	7.65624	8.14164	6.80055	7.36989	3.98261	7.84252	6.40776	6.20056	6.88125	6.86839	7.14527	7.41288	7.89516	8.26829	7.42081					4.73803	4.37893	5.38133	8.48662	6.37734	6.7774	7.45369
HLA-DPB1	9.73745	8.62812	8.21843	9.88952	9.26012	7.40497	9.35902	8.02591	8.31575	7.95437	9.76216	8.94115	10.2509	7.46609	9.32405	9.92384	8.54527	8.92958	7.71499	8.92147	8.27653	9.13524	8.97918	7.56722	9.04015	9.37988	8.97199	9.45524	9.36549					5.5975	6.39238	5.7916	10.4404	6.89156	8.23012	10.0789
ATP6V1A	7.2371	5.78356	5.86406	6.72159	7.21021	5.13367	7.05507	3.5734	5.95586	4.10027	6.54088	5.64049	6.72959	5.00751	7.79404	7.04887	2.68334	6.54079	3.99758	7.31951	5.7435	5.04788	5.01152	4.39643	4.7658	6.71903	7.43232	6.64771	7.63201					4.09307	3.85404	4.58893	7.49857	3.57005	5.9076	6.83998
AC012314.11	4.5093	2.48856	1.05056	2.5692	1.85917	-0.26759	2.92538	1.83317	1.12817	-0.16309	3.37171	3.58833	4.33214	0.943628	2.45339	3.80564	1.73974	3.27348	-1.77992	1.66166	-0.40134	0.071466	1.22756	-1.07966	3.3806	3.76238	3.87068	3.85482	3.65341					-0.35331	-1.34513	-1.35255	4.88324	1.87864	1.73139	1.32376
PKM	9.88565	7.6219	8.48519	10.0679	8.67665	7.56256	9.8933	7.7607	7.32695	7.24865	8.12801	9.09361	9.34513	7.80576	9.61478	9.33799	8.03027	9.51453	6.75026	8.57697	7.48362	7.49189	8.60522	7.1564	8.51779	9.50379	9.23021	9.84935	9.4312					6.59406	6.16489	6.32469	10.057	7.62758	7.57938	9.80111
SNRPB	6.50518	3.60935	4.43313	5.50092	4.33886	3.43009	4.79896	1.44592	3.04511	3.38078	5.28645	5.39503	6.33328	4.49344	4.83295	5.94015	1.73974	5.08064	3.57255	4.844	3.25316	3.70315	3.50536	3.99674	4.99218	5.90484	5.68812	5.74376	6.10131					1.52222	2.58259	2.81095	6.90055	1.89111	3.81912	4.74162
ATP6V1G1	6.37253	5.78017	5.27435	5.92091	5.88926	4.12096	5.95603	2.87873	4.50317	4.95116	4.68126	6.22034	6.89471	4.31959	5.87242	6.06622	2.97505	5.70479	1.80989	5.85795	4.94958	4.89516	5.21943	4.65897	6.02592	6.3117	6.09453	6.6173	5.03389					2.10254	4.24244	2.4249	7.34513	2.77708	5.41627	6.63441
ZFAND5	8.65613	9.17638	6.96916	7.93426	5.92512	4.49734	8.70884	6.80322	5.9143	6.43669	6.78755	7.31193	7.86946	6.51415	7.07772	8.45312	4.68363	8.61114	5.19754	6.60739	4.43447	4.62553	7.1949	6.40808	7.66479	8.99144	8.49339	8.80616	8.35923					3.98587	4.54333	3.89202	9.54405	4.38364	7.27851	7.71889
NUFIP2	9.08361	6.46506	7.48284	8.62454	7.61132	5.95072	7.61673	5.3421	6.95561	5.40916	7.82607	7.78691	9.02082	7.40589	6.76324	7.71692	6.70342	7.14553	5.7503	8.78115	6.47782	7.09466	7.7096	7.18219	7.09329	8.23448	7.28573	8.81958	7.95185					3.8365	4.84134	3.10627	8.37785	4.7648	6.56267	6.51949
KLF6	8.66687	8.15869	6.57141	8.2244	7.61567	7.08228	9.13349	7.75296	6.35085	6.84073	8.27522	7.90509	8.81462	6.80405	8.22527	8.02483	7.52755	8.75518	5.9827	8.04083	6.96254	6.88159	7.2251	6.41437	8.19547	9.0246	7.7337	8.9375	8.03388					5.20979	5.42183	5.56328	10.1494	7.80681	7.73795	8.06421
RPL11	8.04874	6.79753	6.80446	7.53929	6.89637	4.38351	6.79672	5.43903	3.96724	5.43534	6.03844	7.94847	7.97335	6.17644	7.15855	6.66363	7.5286	7.2653	4.1311	6.79631	6.48639	4.98853	5.87171	5.81386	7.05154	7.47615	7.93048	6.9054	7.33098					3.75837	3.56572	1.96762	8.13744	4.69159	4.78603	5.9684
SLC25A6	7.48224	6.43122	5.7359	6.78671	5.73454	3.94315	6.51468	5.18769	4.67527	4.71072	5.87207	6.27307	7.26551	5.70556	6.038	5.93198	1.73974	6.45574	3.53341	7.45373	4.80906	5.39018	5.48616	4.34439	6.37502	6.73697	6.17407	6.07637	6.22227					3.52481	3.2178	2.28946	7.86993	4.50982	5.11901	6.60402
AMD1	8.1464	7.8573	6.02904	7.23451	6.58091	5.28688	5.92701	5.93503	5.07469	6.84368	6.41759	7.12409	7.73439	6.26387	6.37835	7.11582	5.56376	6.18726	4.79986	6.68094	6.02699	4.98485	6.6116	5.78964	6.09882	6.26743	6.93264	6.67169	6.47365					5.63656	4.36971	5.04882	7.13846	5.13524	5.67582	6.90518
AC012314.14	4.5093	2.48856	1.05056	2.5692	1.85917	-0.26759	2.92538	1.83317	1.12817	-0.16309	3.37171	3.58833	4.33214	0.943628	2.45339	3.80564	1.73974	3.27348	-1.77992	1.66166	-0.40134	0.071466	1.22756	-1.07966	3.3806	3.76238	3.87068	3.85482	3.65341					-0.35331	-1.34513	-1.35255	4.88324	1.87864	1.73139	1.32376
CLIC1	7.15445	5.97727	6.04329	7.78036	6.92574	4.40558	5.65222	4.44533	3.96496	5.40088	5.96589	6.05187	7.77732	5.34099	7.01253	6.95214	3.13855	5.74153	3.80283	6.4569	5.44654	5.27601	5.74843	5.26472	5.21931	6.76061	6.93061	6.54194	5.95794					3.60275	4.12843	4.47655	8.79501	4.73495	5.91708	6.33762
AC012314.4	4.5093	2.48856	1.05056	2.5692	1.85917	-0.26759	2.92538	1.83317	1.12817	-0.16309	3.37171	3.58833	4.33214	0.943628	2.45339	3.80564	1.73974	3.27348	-1.77992	1.66166	-0.40134	0.071466	1.22756	-1.07966	3.3806	3.76238	3.87068	3.85482	3.65341					-0.35331	-1.34513	-1.35255	4.88324	1.87864	1.73139	1.32376
PNRC1	9.59971	7.08128	7.3475	8.51234	7.22445	6.45333	8.20577	5.77623	5.95647	6.30033	7.61396	8.20042	8.96573	7.19806	8.84253	8.58621	4.7667	7.62752	4.98886	8.3252	6.47793	6.10485	7.58888	7.25338	8.02975	8.48691	8.10541	8.73633	8.34266					3.67996	4.65515	4.33501	9.27369	5.5344	6.57257	8.39197
TRMT112	4.46207	2.16667	3.29812	5.33934	5.33417	0.043773	4.9947	-0.06645	1.204	3.64675	4.97643	4.28069	4.71633	2.83251	4.32716	4.43779	1.73974	4.99795	0.725621	3.80793	4.46705	0.328334	2.48716	2.31642	3.49423	4.52157	5.45501	4.26039	4.18877					3.269	1.08767	-1.35255	5.58672	1.75485	3.20574	4.69426
PSME1	6.24582	4.5414	3.60272	5.65577	6.47888	2.01019	5.84978	5.09733	3.3745	4.10572	5.68598	5.04771	6.30846	4.71718	5.80593	5.1096	3.3229	5.7646	2.12195	5.9193	3.76373	3.78117	4.92187	4.23477	5.20269	4.53712	5.76338	4.97707	5.72864					1.82993	2.55315	2.50256	5.87692	4.70848	4.72496	5.82311
CSNK1A1	8.11424	6.59441	6.69297	7.64496	7.52535	5.18312	6.68197	5.01773	5.77887	5.47539	7.00903	7.4092	7.88904	6.20923	8.17957	8.22503	4.31859	7.14709	5.2101	8.21789	5.48498	5.55617	6.37389	5.68882	7.79672	8.09709	7.3642	7.95748	7.39291					4.60475	4.45997	5.2847	8.43483	4.5123	6.21587	7.01919
RAD21	8.26863	6.05315	6.41424	7.34449	7.34202	5.76591	7.19577	6.90262	4.97925	6.01677	6.48164	7.3757	7.34381	5.92919	7.7914	8.21501	6.18625	6.70098	5.01088	6.56919	6.15748	6.30344	6.47893	6.05959	7.19234	7.47335	7.088	8.62295	7.27506					1.66879	4.63637	6.16002	8.18916	6.59462	6.32245	7.05032
PIM3	8.28238	5.24673	6.45123	7.25512	6.8237	5.15237	7.22456	4.00729	6.04194	5.48661	6.38936	6.76941	7.62949	5.11205	6.87987	7.69437	4.89917	6.75352	3.57798	6.54482	5.24455	4.74199	7.13482	5.1481	7.37518	8.3156	8.52015	7.55724	6.84757					1.82942	4.15691	3.42279	9.53953	5.20129	6.59125	6.56511
RPL18	8.6253	5.52909	6.54368	7.6522	7.6325	4.12156	7.44802	5.51739	5.259	4.87692	7.20227	7.75547	8.35516	6.53219	7.65187	7.89092	4.34836	6.74839	3.90289	7.90477	5.93117	5.49348	6.57898	5.70734	7.13081	8.17965	8.1148	7.73837	7.77404					4.24603	3.5081	3.24369	9.08294	5.86691	6.56456	7.87293
SDF4	6.89433	5.41005	5.15636	6.66717	5.71212	4.67677	5.74132	5.14804	5.31238	5.86213	6.4568	6.1871	6.73115	5.35514	6.0228	6.36091	1.73974	6.31612	3.06324	6.13531	4.2771	5.31134	4.5824	4.86599	6.1169	6.37502	6.51756	6.27475	5.88639					3.84835	2.95622	2.40321	7.60223	3.63166	5.04948	5.869
HINT1	6.34453	5.3585	4.96483	5.8442	5.65335	3.47777	5.80231	5.19593	3.43898	3.75741	4.73898	5.50999	6.28591	4.62427	6.28228	6.06817	3.25778	6.13948	2.60084	4.63995	4.71963	1.87776	4.89263	3.30205	4.93428	6.46357	5.73945	6.15707	5.87396					3.31084	2.87016	2.32759	7.31559	4.82191	4.18686	6.63223
EEF2	10.7695	9.63636	8.61592	9.17332	8.57563	7.12488	8.88516	7.59459	8.1316	9.4846	9.10197	9.77213	9.66281	8.47015	9.09909	10.3013	5.47586	8.50357	7.72698	9.92428	7.16529	7.84993	8.72659	8.04994	8.38398	9.93341	10.1311	10.0076	9.13793					5.80699	6.78055	4.80931	10.7029	6.42896	8.21384	9.08184
EEF1D	8.17139	7.68628	7.00571	7.61715	7.12355	5.88499	7.61755	6.15882	5.43959	7.2015	7.08715	7.51075	8.30086	6.18565	7.44795	7.72376	5.85935	6.88828	5.88822	7.8039	6.01961	5.90208	6.67349	6.20242	6.42307	7.64637	7.99644	8.34048	7.31123					3.74715	4.92139	4.16375	8.51863	5.96562	6.15729	7.28359
RPL37	9.20386	8.24664	7.84475	8.18147	9.29276	6.34185	8.41481	5.84579	7.35261	6.84038	8.40754	8.9167	10.2039	7.70899	7.75919	9.29073	6.2957	8.04285	6.25009	8.60628	7.11773	7.31298	6.67571	7.2952	8.33539	9.41165	8.92939	8.6372	7.97044					6.69376	6.52288	6.4292	9.99399	5.35668	7.83677	8.60341
RPS15	8.75767	6.66438	7.20505	7.73225	8.53437	4.61773	7.56631	4.93975	6.3487	6.43138	7.89077	8.09573	9.05036	7.00577	7.15336	8.07131	5.44833	7.32985	4.65865	8.70808	7.22215	6.52452	6.76642	6.49396	6.86295	8.39353	7.75597	8.11186	7.55206					3.51314	4.80356	4.38438	8.88612	5.41971	7.2105	8.55734
TUBB4B	7.95464	6.63152	6.36586	5.48981	4.80333	4.03724	7.16322	1.76711	5.53195	5.15814	6.85666	6.74237	7.99491	6.34272	6.07627	5.66384	3.92838	7.21191	3.45768	8.55678	5.16406	5.47511	7.01646	5.48732	6.24933	6.29393	6.15926	5.68087	6.96381					2.886	2.52725	1.97648	7.08658	4.17027	4.41741	6.09305
RPL28	8.67601	8.18275	6.99401	8.28029	8.96209	5.37792	7.78828	5.32723	6.15473	6.43252	7.9413	7.76023	9.39081	6.88565	8.22897	8.69328	4.79147	7.64808	4.65241	8.87905	6.92974	5.94069	6.66416	6.27144	7.0921	8.96126	8.48077	8.30167	7.9369					4.01121	4.58988	2.5204	9.7927	7.12239	7.1635	8.67391
CD83	9.71395	7.3146	7.61953	8.93128	8.90821	7.66936	9.79377	5.82029	7.31698	7.876	8.02799	8.82211	9.27872	7.61762	9.97304	9.83488	6.74632	9.73088	6.11136	8.42698	7.71623	7.19307	8.99224	7.21026	9.01771	9.49926	9.35415	9.94449	9.3112					4.71705	5.67559	4.32998	10.4182	7.7856	8.35709	9.69277
ID2	7.794	7.78154	5.80715	7.38726	6.33423	6.27611	8.40836	5.43241	6.23789	4.48919	6.46182	5.93847	7.28841	5.69904	7.77255	7.68142	3.50511	7.85414	2.79021	7.4625	5.73064	4.83402	6.49994	5.31612	7.58887	7.76554	6.26143	6.98225	7.59837					2.97601	4.32465	2.47117	8.92153	5.44371	7.15767	8.35603
RPS13	7.2653	5.53946	5.1322	6.43959	5.71277	3.79321	5.70309	5.226	4.20632	5.15394	4.97672	5.72026	6.91484	4.68135	6.1096	6.36563	5.74241	6.07677	2.43871	5.37488	4.12979	3.79617	4.6296	4.84588	4.83317	6.61391	6.8359	6.28978	6.14782					2.98837	3.16764	2.61867	7.77194	3.18464	5.38871	6.55345
CLDN1	7.98777	6.99394	6.74564	6.88988	7.03185	5.18772	7.38833	4.49789	5.22061	5.83755	7.37728	7.6695	7.801	6.35309	8.46647	7.92366	3.58922	6.81839	5.11052	6.09183	5.59735	5.64297	6.45233	5.56267	6.22709	7.56606	7.46956	8.32648	7.3818					4.97751	5.3398	1.72474	9.31667	5.88487	6.1476	7.29754
ATF3	9.29962	6.17457	7.1754	7.5902	7.24591	5.67392	6.88241	7.49256	6.6459	6.47611	7.39273	7.86328	8.98966	7.61007	8.06741	8.7822	6.10447	6.73397	5.77492	8.52492	6.09008	6.77902	7.01491	6.60638	7.9373	8.52917	8.33458	8.08949	7.76111					5.31701	4.59307	4.62582	9.61988	5.95664	7.08444	6.64756
GABARAP	7.06739	4.60296	5.29565	5.48409	5.69497	4.2079	5.65438	4.58545	3.63156	3.81184	5.0924	4.84538	6.43912	4.88326	6.57653	6.69063	1.73974	6.1959	2.74076	4.4051	4.29356	3.02031	5.50137	4.49736	5.47999	6.49884	6.33436	6.2228	5.93097					3.42578	4.04554	2.41434	7.18323	4.64785	4.7029	5.89913
CLINT1	7.3358	5.87514	6.06202	7.00539	7.40244	6.35684	7.26066	5.06224	5.32887	5.38496	6.96328	6.49292	7.67563	5.47409	6.96327	7.03193	5.47564	6.95572	5.09885	6.11632	5.91908	6.19782	6.35149	6.12353	6.84856	7.55685	6.94954	7.92154	6.8165					4.71501	4.56707	4.86169	8.23629	5.46818	6.33158	6.92311
EEF1G	9.52259	7.31281	7.16104	8.53407	8.16747	4.78653	8.73686	6.39701	6.02388	6.57109	7.57505	8.44522	8.7342	7.10132	8.6283	9.18233	4.69348	8.39519	5.03683	8.6135	6.43328	5.78258	7.3043	6.01659	7.36209	8.90734	9.2288	9.03754	8.60738					3.71004	4.68477	3.85839	10.1565	6.202	6.93599	8.10587
NAMPT	9.7265	7.74789	7.68181	9.44524	9.02124	6.85441	8.74428	7.22763	6.14956	7.75775	8.14142	8.77823	8.80824	7.39312	9.77153	10.084	6.01857	8.24439	4.99132	7.75542	7.38271	7.04794	8.26619	7.2826	8.40982	9.69822	9.80192	10.2512	9.14113					5.3152	5.68216	5.28311	10.2865	8.54025	8.2309	8.50269
ZFP91	7.04563	5.71175	5.49671	6.17479	5.2675	3.99154	5.55553	3.70105	4.11231	3.70708	3.94686	6.10166	4.94354	4.21178	5.64993	6.64558	1.73974	5.90832	2.50502	4.92988	5.34169	4.4189	5.10994	4.62139	5.41202	5.46883	5.64053	7.00371	5.52793					2.72641	3.57212	2.08296	7.13382	4.72175	4.36055	4.98367
PEA15	7.18614	6.89698	5.76791	7.10381	7.61039	4.52874	8.22346	4.79	4.67184	7.09156	7.33426	6.13116	7.73787	5.87418	6.39086	7.49396	1.73974	7.57883	4.15356	7.43194	5.3939	6.28498	6.12067	6.58577	6.24848	6.69046	5.87042	7.35941	7.2712					2.49862	4.91098	3.67473	7.49287	5.26003	5.83226	8.35867
ATP6V0C	6.94535	5.60511	4.544	6.07793	6.44957	1.97046	5.43929	4.33952	3.13373	4.54017	5.92297	5.40709	6.79233	4.97353	6.39023	6.19	4.33823	6.18101	2.9104	7.00908	4.42043	4.24424	5.3417	5.35013	5.1694	6.82217	6.13823	6.61329	6.3362					2.24152	3.4901	3.48074	8.30043	6.01111	5.58186	6.78996
RPL14	9.48483	6.6724	7.6849	7.55561	8.41811	6.14945	8.30067	7.51525	6.56887	6.39476	7.96366	8.80755	9.30647	7.25661	8.04965	8.91758	4.05432	7.88141	5.75092	8.15007	6.53565	7.10795	6.38704	7.33081	6.84116	8.67191	8.40405	8.67565	8.03417					4.90097	5.8977	4.93072	9.6464	7.43766	7.25778	8.23985
AKAP13	9.60783	9.00064	8.76046	9.45096	8.73693	8.63954	9.25202	8.42036	7.63462	8.7494	8.736	9.07949	9.79577	8.55224	9.20397	9.29054	6.71708	9.07001	8.07424	8.86021	8.16909	8.58892	9.18914	8.25274	9.22039	9.33011	8.96818	9.66214	8.2884					7.28358	7.90793	8.35915	9.9682	7.07097	8.13542	8.90449
TRIM28	8.61289	5.7546	5.72185	5.99607	6.08901	5.37578	6.81506	4.85447	6.89302	6.02448	6.58764	6.72123	7.59033	6.02885	8.28112	7.20806	5.1574	6.29376	4.8194	7.77435	5.94179	6.44213	6.95335	6.07045	6.32075	6.92357	7.08683	7.0529	6.38318					3.14801	4.09048	4.86892	8.5337	6.02174	6.32541	6.13039
PPP1R18	7.53544	7.39588	6.03067	7.76981	6.86145	6.07172	7.17137	5.95753	4.84633	5.98289	7.25983	6.46091	6.70499	5.97708	8.08185	7.68418	6.44887	7.22696	3.70832	7.94568	5.64391	5.85942	6.93585	6.35833	6.80222	7.65381	7.5675	7.36895	6.97588					3.87835	5.17048	5.26496	8.87756	7.18928	6.33925	7.16363
RPN1	7.68229	5.69698	6.1393	6.9317	6.70662	5.90202	6.4276	3.97424	4.29935	6.13706	5.68312	7.39299	8.11892	5.56504	7.07745	7.87609	6.86046	6.28162	4.49329	6.12614	4.55973	4.42368	6.57203	5.06191	5.14248	6.77789	7.29418	7.68709	6.80081					4.0552	4.16488	4.13082	8.24995	6.19974	5.47212	7.0398
RHOA	7.78519	4.34289	6.38585	8.01172	6.35237	5.09794	7.44019	5.48353	4.79854	4.66646	6.52599	6.5728	7.7482	6.09591	7.87965	7.84113	3.86522	7.34531	4.33415	6.70406	5.24882	4.71633	6.65512	5.56624	6.09257	7.83938	7.26454	7.2412	7.50062					4.81181	4.27154	1.74055	8.80332	5.32985	6.24917	7.42474
HIST1H2BC	4.69631	3.64356	3.03882	5.34132	5.71601	2.81874	4.28929	1.46473	0.942077	3.97573	4.34178	4.19548	6.18809	2.94362	4.94853	5.12845	4.34825	3.96845	1.74549	4.24875	2.89014	2.85326	4.18524	4.19199	5.12684	5.96928	5.3288	4.89731	5.10234					1.30953	2.52199	2.7667	7.0378	1.86418	4.31248	5.44177
SRP14	6.36858	6.5459	5.63182	6.49091	6.42486	4.41849	6.38456	4.77094	3.98911	4.05815	5.88582	6.06969	7.25911	4.89932	5.53903	6.28132	1.73974	5.93801	3.11855	5.73011	5.48511	4.85607	5.81653	5.06941	5.949	6.49863	6.55101	6.66688	5.98226					2.34252	2.82225	3.08595	6.0284	2.75444	5.23584	6.58007
NONO	8.27926	8.28402	6.36024	8.44072	7.53596	5.50423	7.50444	5.63223	6.83768	6.68255	7.01201	7.19101	7.91585	6.48694	8.27848	7.71726	6.60031	6.6729	5.86904	7.73766	5.44991	5.75332	6.82327	5.72382	6.99174	7.73211	7.24978	8.64487	6.94246					3.25577	4.13558	5.89404	8.04634	6.89803	6.4273	6.22988
RPL18A	8.73051	7.52062	6.99716	8.13915	8.69416	5.52547	7.72607	4.25207	6.16902	5.74829	7.2583	8.26456	8.97884	7.23202	8.01246	8.39399	5.31934	7.46202	5.37587	8.58601	7.28657	6.21358	6.64455	6.40805	7.22443	8.47279	8.36215	7.80338	7.96529					2.77935	4.92418	3.58885	9.47033	0.380505	7.24155	8.11173
RPL32	8.44914	7.27678	7.12362	7.43016	8.8508	5.02745	7.21989	3.19649	6.59363	6.8009	7.77927	7.77373	9.52072	6.91134	6.99974	8.48948	5.13303	6.68321	5.15347	8.23738	7.00815	5.48998	6.27421	6.89132	7.2806	8.44455	7.83068	8.2679	7.21602					4.73597	4.32209	5.21067	9.0825	4.6924	7.29664	8.10846
H3F3B	8.65782	7.26442	6.91305	8.36443	8.42422	4.67436	7.32542	6.45071	6.37296	6.92746	7.65855	7.9451	9.63829	7.28127	7.6891	8.52024	4.29566	6.72035	5.71878	8.87572	6.60368	6.91575	6.63865	7.3393	8.00597	8.45291	8.87966	7.69161	7.52359					3.17378	4.96703	4.14148	9.28153	5.37712	7.17797	7.24896
EIF4G2	9.29879	6.73434	7.64245	6.70555	7.19725	6.56381	7.84499	7.27293	6.44768	7.03757	7.12038	8.60705	8.85563	6.73054	6.71403	8.27829	4.20909	7.41242	5.12807	8.21794	5.79874	6.43269	7.94362	6.35037	7.72653	8.59631	8.44728	7.50987	8.36096					5.92453	4.93066	3.34375	9.09045	7.47035	6.64292	8.39444
NUCB1	6.81191	5.95983	5.78566	7.12063	5.67232	4.26929	6.38554	3.63748	5.09457	4.1447	6.6883	6.19497	6.31762	5.67181	6.07831	6.12705	5.42741	5.58869	4.95262	6.95607	5.01096	5.84334	5.44795	5.46778	6.03933	5.03332	5.73844	6.46865	5.64759					4.16292	3.84537	3.37112	6.66973	4.65215	4.57869	5.47871
NR4A3	10.2261	8.16404	8.06571	9.29119	8.54514	7.9501	9.58837	8.00479	8.43307	7.95587	8.68219	9.40578	9.26003	7.73475	9.51921	9.14704	7.73084	8.2866	6.56075	8.79518	7.58515	8.16243	8.69429	7.52505	9.66216	9.0726	9.03018	10.0401	8.94251					7.11391	6.86897	6.08579	10.3257	7.97276	7.97349	9.07459
IER5	9.52415	8.29296	8.56334	7.12731	7.83635	7.45711	8.21098	7.47965	7.55116	7.94231	8.39551	8.4596	9.00456	7.74005	8.27203	8.67907	5.52358	7.84943	6.60452	8.6145	7.21238	7.64293	8.1622	7.48795	9.73856	9.2662	9.09683	7.40364	8.21204					4.84774	6.08358	5.81491	10.7323	7.12837	8.09253	8.46224
JMY	7.2488	5.26589	6.09502	7.05945	6.04381	4.86897	5.686	5.1373	4.12866	5.57775	5.57373	6.02613	6.65587	5.20182	6.05262	6.44287	3.80796	5.05141	4.54974	5.4257	5.01849	4.78964	5.75645	5.04069	6.82454	5.98752	6.92165	7.15303	5.84324					3.27308	4.60437	4.78927	6.63652	3.60428	5.48956	5.07244
HMGB1	7.97323	7.04133	7.50391	8.20309	7.74712	4.77835	7.45983	5.53705	6.02056	5.84293	8.1218	7.57058	9.14747	6.09969	7.57163	8.44655	4.87323	7.60991	5.46358	7.89125	5.68727	5.38253	7.17268	5.85692	8.01203	8.3137	8.40794	9.18903	6.78113					5.32195	4.57711	4.93856	9.61088	6.97396	7.08298	7.49167
RPL13A	10.3781	9.32136	8.5239	9.89556	9.69207	6.85049	9.08859	7.1998	7.0764	8.00733	8.4753	9.90319	10.4978	8.38448	9.08829	10.2779	6.62215	8.66165	5.81941	9.83856	8.04065	7.60336	8.31587	7.95099	8.77935	10.3166	9.6746	10.0277	9.4008					4.88248	5.41842	5.3485	10.974	6.67267	8.2324	9.27284
PMAIP1	6.93557	4.98271	5.45709	6.95136	6.43782	3.15306	7.09651	4.95676	4.83039	4.38725	5.21886	5.34928	6.20104	5.36029	6.42641	7.29866	1.73974	6.88058	2.46867	6.73342	4.23473	4.26584	6.82208	5.23264	6.43353	7.03874	7.27286	7.28107	7.52234					2.85481	3.74068	3.00088	6.94937	3.25491	5.26806	7.35712
HNRNPK	8.97901	7.17045	7.13278	8.42152	8.40176	5.82228	8.2825	6.19471	7.10653	7.07277	7.72614	8.01002	9.15081	6.99596	7.35512	8.50895	6.22377	7.68338	5.4528	8.29386	6.30884	7.36022	7.25471	7.43553	7.7724	8.47041	7.51722	8.86315	7.61558					4.61336	5.73201	5.22957	8.75423	6.19761	7.14417	7.93489
H3F3A	7.80688	6.53008	6.21573	7.84378	7.04945	4.18654	7.68269	4.82833	5.07198	5.31978	6.55853	6.859	7.30445	5.65835	6.89446	7.72035	3.25611	6.59117	4.9588	7.16697	6.18614	5.29529	6.7275	5.38504	6.64959	7.7856	7.4614	7.63665	7.42992					3.45623	4.56707	4.07662	8.48028	5.72437	6.13988	7.37208
TAF1D	7.87595	7.04397	6.29697	7.89421	7.8186	6.17315	6.82165	5.87262	6.54189	5.12327	7.66166	7.58115	8.64814	6.49389	6.88552	8.11932	5.09251	6.08878	5.29356	7.85166	6.11758	6.47771	7.01716	6.25233	7.20067	8.10572	7.96128	8.14184	7.1912					4.87754	4.93722	4.96178	8.87068	7.06532	6.97221	8.27
RPL36A	9.04811	7.84057	7.29311	8.41832	9.42538	5.32139	7.27654	4.97972	6.76863	5.79721	8.16436	8.74318	9.97705	7.32175	7.06905	9.03222	6.63407	5.50432	5.36776	8.22763	7.96069	6.90087	6.72491	7.79546	7.86255	8.57447	8.68244	8.14917	7.58316					5.18858	5.55851	5.53649	9.63836	4.50321	8.10846	8.72996
DNAJA1	8.43789	7.36886	7.49322	5.75553	7.19728	5.46383	7.63175	6.3598	6.12243	5.7258	7.84049	7.95195	8.67956	7.38329	6.65957	7.32714	5.99727	7.6206	5.70811	8.52239	6.2471	6.92645	6.78573	7.00421	7.69434	7.23684	6.75413	7.55858	7.83355					3.57694	5.08825	4.9253	7.52389	5.56889	6.10703	7.31524
RPL35A	6.81066	4.18917	5.92744	7.49845	7.20314	3.9173	6.74351	2.92584	4.4834	5.39718	4.99807	6.46683	7.54967	6.0647	6.34697	7.61562	3.84965	6.50206	4.45659	6.2192	5.22177	5.18403	6.33311	5.12522	6.67277	7.51567	7.3952	7.61334	6.89258					4.7482	3.18303	3.01365	8.27936	5.73199	6.03958	7.38331
RAP1A	5.98738	4.50244	4.99347	5.40718	6.0597	3.51952	5.96347	5.69735	4.10121	3.73563	4.92823	4.96316	6.14832	3.62161	5.30453	5.5756	4.18623	5.53328	3.21826	5.12026	5.03966	4.03864	4.84008	4.55304	5.11224	5.71616	5.55546	6.0957	5.21386					3.52051	3.50715	2.06434	6.89667	2.7919	4.89855	5.25162
FTH1	11.7893	11.3947	10.0084	12.5153	11.8903	6.85306	10.8616	8.39275	8.66174	9.26091	11.1984	10.4999	12.1777	9.39181	12.9546	12.2756	8.1172	11.8262	6.98243	10.6683	10.0061	9.58723	9.56317	10.5872	8.86904	10.9824	11.1649	12.6679	12.186					5.42988	7.3001	7.10259	11.8488	9.52192	11.1227	12.2097
S100A6	7.81953	5.7631	7.18129	8.03611	6.58853	4.36343	7.61773	4.62272	3.48497	5.30863	6.90472	7.47886	7.79404	6.60636	7.21979	7.00467	3.90202	7.03495	2.992	4.99799	5.28471	5.1257	6.25864	5.64078	5.75269	7.29536	6.95992	7.15081	7.00464					3.48392	2.28516	2.61865	8.67597	1.84537	5.89161	7.26476
HSPA9	8.03782	6.56552	5.62117	7.35293	6.39454	5.01255	5.75299	5.03476	4.10711	5.42963	5.53658	6.84236	7.47309	6.23925	6.49604	7.13154	4.80864	6.95152	4.73964	5.40649	5.67767	5.82137	6.46602	5.60001	6.11751	7.27267	6.98335	7.32987	5.78423					4.95022	5.0452	2.78626	7.44272	4.69522	5.7896	6.37646
HSPA8	9.92221	8.05277	8.32967	7.77908	8.29121	6.07519	9.09752	6.6371	6.87668	7.85639	7.99815	9.31411	9.63198	8.1676	7.50271	9.53814	5.67692	8.41819	5.29556	9.93462	7.52006	7.55177	8.04368	7.59563	9.96468	9.63485	9.00372	7.69161	9.06741					5.09045	5.81697	4.53981	10.791	8.09663	7.8831	9.42889
ARL6IP4	7.35609	5.79688	5.39436	6.82071	4.8982	4.48682	6.18842	4.24094	3.59809	5.18146	5.39297	5.66952	7.0995	4.48949	5.61013	5.45127	4.97882	4.67088	4.147	6.091	5.08448	5.05107	5.31068	4.3751	5.58944	6.26053	5.93386	6.83721	6.13966					3.40899	3.93964	2.95094	7.7507	5.43472	5.31129	6.03238
ATF4	9.17512	8.35807	7.70903	8.41654	8.46222	6.62027	8.24411	6.26388	6.85067	6.77146	8.29944	8.68994	9.33307	6.96775	8.37109	8.3629	5.32302	7.81963	6.34972	8.59077	7.11975	7.47932	7.6926	7.55407	8.21557	8.30576	8.1384	8.97298	8.20422					4.99931	5.38642	5.12135	9.47442	6.60965	7.47802	8.15953
SQSTM1	10.7698	10.1901	8.41678	8.57674	7.92086	5.73879	9.855	6.16298	7.20271	7.16412	7.80257	9.10496	9.26661	7.84779	8.54739	8.5303	5.92288	9.68805	5.92736	9.65912	7.99333	6.65168	8.65479	8.22331	8.32049	7.84744	8.09959	8.38512	9.62544					5.98108	6.68802	5.41587	9.23085	6.38334	7.64491	10.3138
CA2	5.43314	6.32243	4.88282	5.27763	4.22964	3.17748	3.88663	-0.06645	2.57935	3.1617	2.59631	4.44231	5.98042	4.33861	5.48347	6.17669	1.73974	5.0106	1.0195	4.53389	3.43737	3.18953	3.89338	3.35013	5.40744	6.7009	6.0601	6.37668	4.81653					2.34184	3.44482	2.58024	7.3587	3.45226	4.09653	3.28989
HLA-DQB2	9.52631	8.01802	7.86858	8.93595	8.79089	6.77364	7.7925	7.64586	7.30878	8.3692	8.65721	9.32703	10.1907	7.57919	9.01195	9.16466	8.12295	7.57435	6.40143	8.29378	8.4186	8.21767	8.34754	7.24472	8.5652	9.6202	9.21951	9.26074	7.79142					5.10561	5.7621	4.78524	10.5456	5.78531	7.74464	8.33811
IL1R1	8.16426	7.54602	7.04764	9.01704	7.87596	6.40326	8.18784	6.49783	5.75355	6.19098	8.11436	7.80722	8.21273	6.99102	8.48444	8.90624	8.24789	8.56906	6.07607	6.71027	7.22725	6.55506	8.47243	6.50066	7.91992	8.62007	7.80775	9.42078	8.41408					6.10584	5.54792	5.38407	9.5646	7.57276	7.55744	7.66895
RPL36AL	6.57599	7.29507	6.32183	7.31049	8.22544	3.68644	6.29623	5.24344	4.94663	4.24038	7.80535	6.56616	8.72866	5.62194	6.56265	7.73351	5.91789	6.07727	4.26485	5.66916	5.9762	6.10123	5.2647	6.7126	6.44992	7.48253	6.27907	7.01652	6.47283					2.4258	4.47467	4.12715	7.91387	5.02822	6.67272	7.72377
NME2	6.99212	4.24108	6.21327	6.49233	5.77419	4.40623	6.37005	4.78814	5.0846	5.73308	6.26448	6.67791	7.27505	5.93684	5.2469	6.43368	4.16146	6.22101	5.0042	6.8587	5.56459	5.46751	4.68696	4.90006	6.15015	6.48991	6.73082	6.27084	6.3381					3.58199	4.67944	5.00372	6.37999	4.36669	5.79075	6.93336
PPIA	8.6977	6.99355	6.6628	7.56491	7.16175	4.56857	8.61469	6.69777	6.15977	5.87963	7.20567	8.10653	8.78149	6.9515	7.15788	7.88794	4.60578	8.04519	4.70402	7.41454	6.15201	6.0478	7.06196	6.86307	7.31574	7.569	7.16513	6.5135	7.67071					4.2193	4.71513	4.26856	8.99276	6.17508	6.15422	8.51395
GPAT3	6.83643	4.60121	5.67272	7.38203	7.62233	6.083	7.39011	6.01989	4.36748	5.23103	5.37581	6.17103	6.23266	5.47265	7.66101	8.219	5.09922	7.43384	6.01243	7.43605	5.75823	5.66923	7.00425	4.84673	6.54657	7.64983	8.1348	8.87832	8.21523					1.72025	5.47423	3.94955	8.00936	5.75317	5.65709	7.19804
GABARAPL2	6.76307	5.47495	5.67113	6.6399	6.13998	4.01926	5.51927	2.22725	5.56715	2.99672	5.1368	5.45367	6.24114	4.86662	5.65221	6.40695	1.73974	6.07793	2.69026	5.94127	4.16936	4.65207	5.19261	4.2722	4.71684	6.26167	6.2628	5.90149	6.26233					2.36243	3.97696	2.62123	7.38051	4.39629	5.23766	5.93612
MBNL1	8.3405	7.06246	6.86692	7.43038	6.33559	6.29043	7.36902	6.9863	4.86222	6.68457	7.02276	7.78675	8.37347	6.17068	7.06897	6.93414	5.68911	6.96061	5.88317	7.09821	6.33907	5.34358	6.97385	5.52748	7.02758	7.09923	7.46724	7.54657	6.8147					5.277	4.1882	5.00241	7.53907	5.76061	5.6049	7.19009
ACTR3	8.41018	7.59998	7.804	8.31071	8.23983	7.43634	8.8099	7.46556	6.31137	7.46047	8.73894	7.87661	9.32504	7.64525	7.78498	8.92595	6.75549	8.69766	6.55468	8.39898	7.19948	7.52817	8.12528	7.34962	8.51427	8.75252	8.30651	8.24978	8.68166					5.65383	6.44985	6.36558	8.57515	6.92234	7.55153	8.33944
ZNF207	8.4098	7.76539	7.27493	7.91836	7.75367	6.19012	7.14607	7.80203	5.76362	5.68004	7.52938	8.35446	8.40398	6.51546	8.10167	8.3084	6.11067	7.18674	5.64136	7.36201	6.10039	5.97755	7.692	6.33183	7.07999	8.03341	8.61286	8.75199	7.4312					5.5174	4.8087	5.32813	8.79271	6.00831	6.66467	7.38126
SMS	6.25958	5.00044	5.12102	6.03118	6.72725	2.44645	7.02128	1.79145	4.89819	4.01075	5.01398	5.58929	6.56132	4.09492	6.71538	6.20375	4.30979	7.036	2.88525	5.48702	4.1655	4.46208	5.84397	4.85921	4.7134	5.43564	4.89625	5.73823	6.31796					0.319673	3.22257	0.775005	6.25991	4.22412	4.62938	6.36943
AC012314.2	4.5093	2.48856	1.05056	2.5692	1.85917	-0.26759	2.92538	1.83317	1.12817	-0.16309	3.37171	3.58833	4.33214	0.943628	2.45339	3.80564	1.73974	3.27348	-1.77992	1.66166	-0.40134	0.071466	1.22756	-1.07966	3.3806	3.76238	3.87068	3.85482	3.65341					-0.35331	-1.34513	-1.35255	4.88324	1.87864	1.73139	1.32376
MAN1A1	6.62406	6.77778	5.041	7.59975	5.59359	5.1091	6.71082	5.64047	3.4235	5.61698	6.37472	5.23114	6.63683	3.15012	5.86719	6.01512	3.15983	6.09998	3.55969	5.76666	5.04704	5.10203	5.86637	4.53902	6.19323	5.13344	5.42915	7.0057	6.19311					3.99812	3.75728	3.17867	5.52931	1.83907	4.72712	5.55032
H2AFZ	7.23719	5.11069	3.57969	6.78656	7.05456	5.31031	7.65899	4.79124	3.2637	4.29274	6.17972	6.51175	7.08307	4.96492	7.08587	7.68033	4.939	6.516	3.00129	6.58902	4.79434	4.17233	5.92708	5.03962	6.24313	7.33315	6.98809	6.99769	7.47146					0.76514	3.40775	3.88092	6.58319	4.38377	5.85516	7.23516
BTG1	9.54414	6.58188	6.34204	7.73922	7.5624	6.1492	8.26705	6.6301	5.93641	7.04563	7.48389	7.41174	8.01731	6.20629	7.54391	8.1712	5.30044	7.00699	6.07509	7.62296	6.53399	6.17045	7.51583	6.88485	7.92969	8.65474	8.84844	7.96648	7.62371					6.65316	5.9651	5.02224	9.10199	5.96449	6.50643	8.34045
HIST1H2BK	3.4503	2.16667	3.75849	4.00042	4.49393	3.86635	4.8687	-0.06645	0.955878	3.77491	4.44139	3.44208	5.17119	2.63116	4.47957	5.11007	1.73974	4.46183	0.985437	5.76825	3.28304	3.43704	4.09053	3.29512	3.93735	4.69211	3.90275	4.64873	3.9331					-1.56343	2.34317	0.773524	5.56187	0.380505	3.56467	4.63472
CLDND1	6.68723	6.06882	6.31331	7.41435	6.73208	4.98265	6.79013	4.98536	4.95683	5.06028	5.96433	6.03464	7.16176	4.855	6.64412	7.37082	2.6181	6.91745	5.00499	6.08203	5.83035	5.08649	5.49224	5.40243	7.11385	7.18762	6.99366	8.04734	6.46026					2.64473	4.1574	2.93007	7.4672	6.65651	6.03528	5.74269
EIF4B	8.96665	8.07113	7.25726	8.75371	7.23783	6.31705	8.33691	6.52687	5.92585	7.34013	7.21204	8.28207	8.56252	7.25075	8.35964	8.43826	5.42454	7.68472	5.60346	8.24606	7.24198	5.86009	7.26356	6.56136	8.24212	8.55615	7.98848	9.43814	7.98776					5.09561	5.40676	6.31527	8.87998	5.90882	6.79781	7.65578
RPS24	8.9498	7.90672	7.0481	7.8227	8.61163	5.77977	7.14473	5.94787	6.08417	6.84638	7.3769	8.24868	9.07124	6.72375	7.12692	8.44003	5.57774	6.98871	4.82061	7.89694	6.89185	5.78022	6.48819	6.13875	7.12806	7.98319	7.89251	8.0123	7.76417					4.70995	4.25316	3.23937	9.08703	4.83983	6.7291	7.98086
AC012314.12	4.5093	2.48856	1.05056	2.5692	1.85917	-0.26759	2.92538	1.83317	1.12817	-0.16309	3.37171	3.58833	4.33214	0.943628	2.45339	3.80564	1.73974	3.27348	-1.77992	1.66166	-0.40134	0.071466	1.22756	-1.07966	3.3806	3.76238	3.87068	3.85482	3.65341					-0.35331	-1.34513	-1.35255	4.88324	1.87864	1.73139	1.32376
LCP1	9.53193	7.42522	8.30142	9.56228	8.82866	7.7178	10.4494	7.93506	6.81961	7.49792	8.36025	8.8845	10.1178	7.63956	9.90047	9.39146	6.29896	9.89922	5.75075	7.60761	8.1706	7.06987	9.27768	7.68457	9.20867	9.47866	9.72264	8.82125	9.3173					6.45189	6.1315	5.96756	10.1517	7.10085	8.18611	9.96286
SH3BGRL3	5.49425	2.16667	5.13118	5.88043	5.89804	1.60228	5.01434	-0.06645	2.93128	4.86619	5.19834	5.29845	6.48451	4.519	5.17941	5.22386	3.14109	5.24791	1.33234	5.28896	3.76006	3.42319	5.08213	4.19463	5.0862	5.76013	5.8868	4.95328	4.76359					-1.56343	1.56056	1.20555	7.06839	2.60429	4.84863	4.42432
BIRC2	6.47167	2.99314	4.75317	6.3267	5.9752	4.98009	6.78462	2.89001	3.19595	6.45486	5.434	6.06018	6.07464	3.8695	6.13185	6.07505	5.15271	6.90767	2.80014	4.99771	3.90485	2.73327	4.90747	4.19984	4.55778	5.81116	5.70599	5.61261	6.66165					2.73307	1.51895	0.839926	7.27973	4.19613	4.974	6.9023
RPLP0	9.86719	8.37196	8.08904	9.06322	8.91214	6.09506	9.13072	6.31308	6.00056	6.94961	8.21946	8.82611	9.57937	7.57231	8.29733	9.36204	6.74547	8.68293	5.06431	9.29464	7.36141	6.66384	7.91295	7.14194	7.90323	8.91046	9.2642	8.25408	8.94643					4.08202	5.54435	4.46061	10.2364	6.58048	7.33053	9.37554
HNRNPA2B1	10.0209	9.07242	8.65683	9.12344	9.17083	7.67939	9.33443	7.61117	7.91524	8.4071	9.59981	9.40478	10.2302	7.95908	8.55058	9.66854	8.94626	8.46617	7.57962	9.80668	8.34156	8.74102	8.75258	8.50667	9.00497	8.41498	8.39891	9.02533	9.07549					5.64162	6.39376	5.50401	9.68058	7.66895	7.75564	8.99824
RPS4X	8.84512	6.97561	7.77068	8.19955	8.0505	6.03209	7.78718	5.24433	7.32948	5.43637	7.65755	8.36085	9.54867	7.63229	7.97286	8.75165	5.28971	7.49335	3.18504	8.42719	6.43788	6.96039	6.74554	5.97797	8.03589	7.94235	8.23083	8.71354	7.59057					2.83704	3.70483	4.30125	9.23888	4.74854	6.54199	7.75869
RACK1	9.22537	7.94599	7.4447	8.85183	8.07231	5.97958	8.35311	6.8751	6.66805	6.63647	7.86471	8.60701	8.88548	7.26029	8.38941	9.14441	6.37258	7.90215	5.73516	8.73032	7.25956	6.82759	7.39027	7.00457	7.68103	8.93984	8.47116	8.81191	8.57748					5.80295	5.66562	6.04003	9.50076	6.82266	7.44162	9.06411
CDC42	6.98368	2.16667	5.14533	7.56442	6.52371	5.66946	6.93971	4.88825	4.23764	5.33174	6.47143	4.96316	7.43669	5.09945	6.2504	7.46344	3.79227	6.48655	2.32408	5.18353	4.92609	4.98068	5.99039	4.50689	6.03144	6.84027	6.13006	6.71984	6.30818					2.89318	2.58305	4.35449	7.71105	4.79053	4.86423	6.96663
TAGLN2	7.30952	5.74142	6.40974	6.53342	5.68936	5.75351	8.30719	4.45296	5.28796	6.0221	5.72996	6.04294	7.78236	5.82348	6.77274	7.0896	4.29758	7.55082	4.03064	7.65244	5.70874	5.55259	6.27134	5.83029	5.74257	6.73762	6.26417	6.6175	6.67783					3.33365	4.9504	2.97965	7.80877	5.20113	5.90234	7.68926
RPS28	7.41745	3.37087	5.49998	4.77711	5.95658	3.49333	5.44523	3.2647	3.13845	5.58352	4.99752	6.45012	7.33305	5.49587	5.42896	6.91736	5.32193	6.78808	3.52694	6.57589	5.95429	5.42855	4.94383	5.021	5.91385	7.16854	6.22476	6.95434	6.52858					1.45588	3.23133	1.81387	7.87143	5.10051	5.13286	7.23776
RPL21	8.19469	7.90128	6.59689	7.47752	8.6433	5.0123	7.00252	5.10341	6.27884	5.55076	7.74927	7.60271	8.89896	6.36745	7.44312	8.40774	4.24483	7.00395	4.50373	7.97828	6.73389	5.66435	6.15327	6.94031	7.2085	8.38956	7.9565	8.04414	7.03508					4.25698	4.84898	4.31436	8.68913	5.3355	7.10314	7.99502
DNAJB4	6.43033	6.5667	6.11081	4.62097	5.74799	4.07985	5.58789	4.25723	4.35013	4.89211	4.82101	5.51769	5.91703	4.50251	5.18544	6.67786	4.95892	5.67084	2.73461	4.97668	4.63847	4.84587	5.41665	4.57455	5.79218	6.62506	5.79735	6.66524	6.76712					3.03025	2.88093	3.29922	7.19496	5.90339	5.46793	4.88191
SLC5A3	9.39624	7.38503	6.85449	7.73592	7.22956	4.4046	8.30357	6.0523	4.53096	6.43537	6.60119	8.30249	6.16744	6.41133	6.63832	7.93798	4.66631	8.10391	5.21778	7.07531	5.56526	5.56996	7.7666	6.3402	6.68786	7.60518	6.5169	7.84291	7.93199					4.99131	4.93367	4.64241	7.85337	4.10588	5.34823	6.88539
PFDN2	4.48922	5.36648	3.24972	4.37368	6.41287	1.56535	3.94632	3.40049	4.03119	3.80009	4.16263	4.71058	5.15243	2.99285	3.5634	6.00667	1.73974	4.3467	1.44773	5.74194	3.89707	3.1102	3.54325	3.89573	4.00004	5.60413	5.01611	5.50395	3.83214					2.11932	0.099204	0.749295	6.71733	0.380505	5.11086	4.56687
PPP2CA	7.68902	5.54523	5.74138	8.05606	7.44661	4.65965	6.73463	5.14925	5.84351	6.1603	7.75382	6.67907	8.10229	4.69773	6.85845	8.07258	4.6787	6.41076	4.72427	8.15544	6.31333	5.97767	6.11729	6.45559	6.45895	7.69393	7.38965	8.27547	6.85595					5.25874	4.75749	4.10172	8.50712	6.46807	6.87257	6.68349
CEBPD	8.10253	6.09066	5.73126	7.34068	6.17194	4.56324	5.91942	4.10013	4.26381	5.61677	6.54196	6.31102	7.88249	6.02269	5.54023	7.16415	3.09033	4.96356	3.70583	7.3572	5.49583	4.47568	5.66651	5.43723	6.44635	6.98749	7.14269	6.74212	6.59537					1.4063	3.38707	2.84662	7.95936	1.85143	5.18031	3.0661
DSTN	8.65638	7.47353	6.17338	6.73249	6.81101	5.18329	6.70326	6.4193	4.45472	4.59366	6.60952	7.8666	8.02708	6.06678	6.36101	6.64556	5.57522	5.93586	4.31426	6.93119	5.51842	5.73878	6.2159	6.52982	5.52077	6.52959	6.39142	7.39119	7.0806					4.58303	4.30375	4.75702	8.02707	5.30549	5.42652	6.5638
NCL	9.7255	9.28323	8.18316	8.80414	9.07732	6.65812	8.1702	7.93497	7.57889	8.03815	9.68836	9.35874	10.3525	8.30242	7.56561	9.11029	9.3018	8.4431	7.68334	10.5276	7.92421	8.03792	7.90267	8.15959	9.10319	8.79132	8.34495	9.2216	8.14274					4.6059	5.89944	4.82837	8.64481	5.79933	8.05759	7.96388
HNRNPA3	7.83145	5.49237	6.52083	7.95389	8.36356	5.39324	7.1818	6.52305	7.05342	5.98879	7.68593	7.24131	8.04499	5.98137	7.85954	8.19636	5.26904	7.25446	6.04172	7.83986	6.64143	6.25027	6.37392	6.7509	6.87403	7.63594	7.1248	8.3654	7.34846					6.59323	5.50219	6.25132	8.56183	6.06976	7.36592	7.41296
FNBP1	8.93839	7.54583	7.1099	9.00556	8.13481	6.73831	9.90715	5.82163	5.94861	6.81027	7.5424	7.44135	8.55148	6.96724	9.50476	8.96043	6.16123	9.00589	5.57901	8.31209	6.81993	6.17906	8.23797	6.57606	8.41143	8.16782	8.5244	9.81785	9.37624					5.29466	5.85745	4.06959	9.38815	7.24797	7.80213	9.64975
RAD23B	7.80488	6.09824	5.45617	7.18095	6.92311	5.63696	7.00267	6.6489	6.53133	6.04285	6.41406	7.02122	7.31541	5.29565	6.81546	7.90745	5.21918	7.46604	5.228	7.85105	5.47865	5.07434	6.58818	5.9118	6.32564	7.72255	6.70848	7.72065	6.61464					4.7717	5.27803	4.68229	8.71269	5.6958	5.92631	6.94645
RSRC2	8.67716	7.12229	7.36118	8.42241	8.20648	6.49902	7.01023	8.1458	6.60162	6.89415	8.56574	8.02334	9.36738	7.13179	7.54107	8.75305	7.53819	6.6972	5.80478	8.43616	7.10455	6.96418	7.17529	7.63447	7.64436	8.52945	8.00292	8.83779	7.64106					4.92548	5.8146	5.22803	9.00822	7.22115	7.92126	7.12946
YBX1	8.71443	5.5556	6.87357	8.66047	8.09555	4.70854	8.53796	6.78781	6.40059	6.2262	8.506	7.97338	8.7711	6.6615	8.64964	8.78893	4.99975	8.34964	5.49231	7.91268	6.92389	4.97233	7.08575	6.37936	7.14956	8.49604	8.31867	9.31888	8.82002					4.4058	4.68839	4.39215	9.55564	6.46476	6.8903	8.36175
HIST1H1C	5.61674	6.61839	3.86119	7.11392	6.21009	2.64991	5.70578	1.44887	2.75019	4.20948	6.42694	5.29613	6.09059	3.58372	6.14194	6.84844	1.73974	4.07922	3.45735	5.38532	4.00796	3.45623	4.54484	3.85329	4.68468	7.14403	6.85359	6.41087	5.06192					1.17901	1.93496	3.95194	7.19239	5.27712	4.88229	6.124
UBQLN1	6.79694	6.46506	6.05019	6.22374	6.12824	3.97799	6.34534	4.74006	4.68143	5.57484	5.86419	6.24723	6.61909	4.22173	6.37585	7.01787	4.40649	6.4178	2.99715	6.28203	5.00721	4.93357	5.81431	5.0262	5.60987	6.10016	7.22934	6.41915	6.26017					2.56928	3.06763	2.71644	6.90504	5.93557	4.84268	6.21683
MGEA5	8.20695	6.18734	6.45945	7.48544	6.957	6.36689	7.78585	6.80665	6.77424	6.32228	6.88297	7.4248	7.12659	6.2232	8.51698	7.31439	3.72986	7.9572	5.06505	6.4627	5.7515	5.83488	6.28634	5.91648	7.29414	8.06932	7.74799	8.19076	7.84768					5.25139	5.01973	4.6466	8.71358	5.61397	6.59468	7.02504
CXCR4	7.26479	2.16667	5.39779	7.01027	4.24934	4.94908	7.34907	5.1134	3.47128	4.70205	5.11236	5.50033	5.91432	5.56037	6.85344	6.51811	3.85566	6.71063	2.78323	4.93855	3.61589	3.7015	6.32248	4.59458	6.57552	6.54389	5.5187	6.16383	7.09227					-0.16722	2.79454	3.21888	5.80562	3.38751	4.34789	7.25796
NDUFA1	5.45102	2.16667	2.09271	3.29115	3.48573	2.29931	3.16588	1.38937	0.421223	2.70307	4.09197	4.34923	5.07229	3.00258	3.71043	3.93176	1.73974	3.076	1.05523	1.44495	2.66202	2.18721	3.48619	2.73947	4.15876	3.9406	2.97834	3.8636	3.47589					-0.07807	0.383429	1.65003	5.81288	0.380505	2.27306	5.08039
AHSA1	6.96863	7.29627	5.91312	5.98555	6.04795	4.61842	7.22498	4.99984	3.5526	5.17087	5.77698	6.74779	7.01967	5.45785	4.60731	5.59911	4.72743	5.92205	4.49403	6.5476	4.91367	5.134	4.81207	5.27963	6.55486	6.40953	5.41877	5.38586	6.67858					3.00263	4.2983	4.00418	6.29845	5.44838	5.57325	5.85268
UBAP1	6.20775	5.33635	4.76858	5.99555	6.1053	3.65909	5.26236	3.32019	3.92091	4.44045	5.35707	5.60272	6.70048	3.98971	6.1558	5.85705	5.3298	5.2678	2.85269	4.65307	3.64118	4.84104	4.81118	4.62824	5.33176	5.79579	6.2012	6.34724	6.37954					1.46492	3.17357	1.15842	7.18812	4.31693	5.43817	5.33422
RPS8	8.55258	7.74687	6.43465	7.55637	7.51959	4.96058	7.81535	5.86714	6.04075	5.65659	7.25437	7.84033	8.46659	6.48125	6.70348	8.08552	6.35853	7.10081	4.98124	8.05477	6.36342	5.30852	6.10606	5.96716	7.34527	7.71865	8.3247	8.23164	7.33178					4.00867	3.97204	4.88864	9.00784	6.42585	6.55808	7.67837
MTPN	5.95265	5.65874	4.96035	6.81557	5.22991	3.52078	5.79513	4.68814	2.47694	4.51108	5.31543	4.8093	5.96504	3.88289	6.32603	6.67452	1.73974	4.81406	1.71541	5.30141	4.17733	4.92301	5.27378	3.53407	4.86328	7.23046	6.13983	6.68485	6.00582					1.29262	3.11056	3.32302	7.21053	3.08753	5.1069	6.16251
MACF1	11.1396	9.55269	9.93509	10.0977	9.88657	9.20732	10.019	9.81526	9.27135	9.70237	9.64507	10.4929	10.5943	9.3583	10.3619	10.1432	9.3432	10.3225	9.35583	10.8156	9.26361	10.1538	10.5271	9.43278	10.0135	10.229	9.6774	11.1302	10.2785					8.38373	8.8082	8.48295	11.0615	8.73164	9.38773	9.62065
MAP3K7	6.14651	5.96158	5.38453	6.01025	5.43953	4.17893	5.4303	3.8642	4.64731	3.91482	5.12513	5.43595	6.22402	4.6865	5.76795	6.13914	1.73974	5.6437	4.06789	5.59931	4.57372	4.53498	3.949	4.41117	4.7745	5.72203	5.77128	6.40681	5.24628					2.2982	4.36289	4.20668	5.55676	5.12532	4.11789	6.05018
HNRNPD	8.16483	7.6545	6.60869	7.91518	8.15552	6.41817	6.55174	6.19698	7.26812	6.10845	8.24834	7.27601	8.18647	6.35975	7.19666	7.12788	5.78756	6.54503	5.44783	8.38589	6.56692	6.76703	6.44813	6.66615	6.25541	6.91466	7.09615	8.13185	6.60655					4.44158	5.10694	4.6436	8.01462	5.55335	7.26967	6.45129
RPL17	7.87294	7.09072	6.36753	7.46995	7.87667	5.32949	7.19019	3.91224	5.51938	6.53458	7.08683	7.3093	8.59061	6.25033	6.55371	7.98135	4.76107	6.80897	2.66815	7.9744	6.38177	5.86524	5.86127	6.21414	6.73797	7.70862	7.32095	7.66629	7.31494					2.8962	4.29469	2.76848	8.36967	4.36093	6.66361	8.22629
ST8SIA4	6.98101	4.35262	4.35403	7.13506	7.45289	4.75961	7.52923	5.88694	4.54263	4.9068	5.98545	5.1173	7.04337	5.19889	7.88126	8.34962	5.47672	7.16319	4.0128	6.57374	5.3649	5.10186	7.51423	5.45222	6.31376	7.99492	6.6373	8.88813	7.29895					2.92981	5.16495	4.13529	8.79301	6.31012	6.62448	7.50953
ACTG1	10.4495	9.47433	8.51489	9.09414	8.73002	7.19797	10.7015	6.88124	7.49851	7.9399	9.28896	9.44174	10.5403	8.31599	8.71415	9.24587	7.78648	10.1241	5.6528	10.2523	8.01077	8.1771	8.84224	7.60989	9.15879	9.51791	9.74933	9.08993	9.87092					4.80453	5.41061	5.60766	10.4724	7.2671	7.89997	10.6485
BTF3	6.46091	6.27897	5.46665	6.33912	6.32577	2.94535	6.54688	3.4593	4.96028	5.13643	5.9812	6.59011	6.84353	5.28519	5.8485	6.73053	4.95414	6.10161	3.20714	6.89912	5.03867	4.24047	5.24307	4.3971	6.02942	6.54268	6.04204	6.52686	6.4646					3.95701	3.60792	3.62077	7.44489	3.31752	5.03548	6.69427
TPI1	8.09009	6.8275	7.11196	8.13117	7.16085	5.03942	7.43992	5.77962	6.30978	5.92385	6.69004	7.63796	8.86425	6.91585	7.94249	8.25486	6.79228	7.364	5.62869	9.07975	6.30468	5.99576	6.32122	6.55234	7.27924	8.14319	7.9039	8.12569	7.73343					4.13074	5.11868	5.84978	8.75413	6.17274	6.46647	7.3772
EZR	8.9962	8.26449	7.79622	8.26652	8.07958	6.71601	7.81035	5.7626	7.19265	6.85727	7.74564	8.16092	9.05254	6.80593	7.47513	9.0701	6.71822	7.94953	6.15074	8.98717	6.82849	7.70287	8.02896	7.23811	8.00866	8.53309	8.5252	8.93264	8.56123					4.50087	5.44736	5.79711	9.78678	6.34758	7.27949	7.08119
MMP9	7.7515	5.33589	6.00294	8.30565	8.78187	5.47825	8.01484	3.18285	6.28699	5.76129	7.70048	6.8042	7.44778	5.83567	8.34118	9.32141	5.81219	7.69836	4.7252	7.97463	6.0353	6.4895	7.09306	6.55322	7.13571	8.91245	8.28557	8.40025	8.64739					4.48674	4.70086	4.30302	10.033	5.68286	6.41874	8.96125
UBALD2	6.61578	3.35827	4.49942	5.61909	5.0653	1.7422	5.48273	3.15524	2.61213	3.31243	4.48132	5.24652	6.10026	4.28357	6.36444	4.93261	4.05383	3.92952	2.7879	6.07224	3.26421	4.15466	3.6361	4.08341	3.69941	5.25549	5.2944	4.95689	3.84162					1.4433	1.99508	0.753769	7.14324	2.28263	4.75418	3.91929
RPL23A	8.80906	9.18779	7.93692	7.82104	9.12101	7.08066	8.07151	5.79906	6.90288	7.7411	8.5229	8.41711	10.0682	7.76318	7.49716	8.51591	6.30518	6.79174	5.7019	8.58302	7.66793	7.22708	7.24412	7.58287	7.16817	8.41459	8.17765	7.48691	8.0316					4.89275	6.02529	5.55994	9.0899	7.67159	7.90151	8.47008
PLEKHB2	6.64674	5.71802	5.63103	6.59141	6.55907	5.19284	6.39083	4.17908	5.12178	5.43058	6.80755	6.1583	7.40093	5.25978	7.07929	7.70547	7.15216	5.86247	5.47709	5.98327	5.47697	5.45392	4.78073	6.6348	7.06703	7.35094	6.89043	7.07524	6.60153					4.92038	4.73593	4.47253	8.65697	5.68372	6.50072	5.82253
CD63	7.00139	6.41565	5.78741	8.11277	6.97178	4.93055	6.47265	5.19526	4.74095	5.53147	7.13178	6.72642	7.39136	5.69864	7.30384	7.27576	3.78853	6.10616	3.04258	6.45358	5.76469	5.64616	6.23268	5.51341	6.43077	7.38924	7.3793	7.95738	7.21096					4.04306	4.72947	4.31003	8.40776	4.89993	6.56805	7.0865
COX7C	7.10236	7.56535	5.60012	5.79853	7.38867	2.79012	5.64129	2.42477	3.1802	4.1196	7.07667	6.72072	7.82516	5.77803	4.81796	6.26613	3.66124	5.19961	3.47123	6.9851	5.35655	3.55302	4.6597	5.79313	4.90808	6.26105	5.29356	5.91425	5.67529					3.26655	3.02463	3.57977	6.456	3.31517	5.70032	7.31245
SERF2	7.71447	4.91981	6.78186	7.54878	7.47944	5.40032	7.13823	5.23357	5.89044	5.58136	7.19154	6.79142	8.24791	5.76944	6.98511	8.04554	4.88358	6.26609	3.7708	7.74573	5.52605	5.89844	6.52983	5.90603	7.08593	7.79214	7.4482	7.593	6.74004					4.93457	4.53221	3.93608	8.34655	6.10047	6.19293	6.68173
RPS20	8.77592	6.95625	7.33459	8.5777	8.76018	5.2295	7.812	5.83455	6.27797	6.60975	8.11478	8.30113	9.49747	7.25074	7.86245	8.9221	4.1538	7.57537	4.80901	8.54495	7.16636	6.70108	6.96751	6.86758	7.94206	8.4978	8.09479	8.23972	7.75155					3.52691	4.62419	4.32881	9.61194	5.40482	7.65076	8.61148
HSP90B1	9.18592	7.45008	7.61978	8.70926	10.0147	6.00259	7.01359	5.0629	6.77046	8.11931	9.95373	8.35986	10.1524	6.70393	7.67636	9.03334	6.01323	6.85864	4.47808	9.11182	7.75608	7.87969	7.80004	8.35199	8.71148	8.72525	7.85586	9.69382	7.77008					5.47986	5.3573	3.91609	9.22846	6.42022	8.52312	7.76424
YWHAH	6.84625	7.04266	6.5144	8.28514	7.4996	4.89821	6.27832	5.1224	5.34386	5.59675	7.67406	6.86784	8.38841	5.9834	7.80119	7.59304	3.47816	6.00449	5.62892	6.50961	6.40203	5.65059	5.59093	6.11722	6.15414	8.36814	7.12125	8.45453	6.47102					2.77089	4.51757	4.26168	8.97535	4.30589	7.23596	7.47412
RPS16	8.29413	6.81522	6.71138	8.69943	8.84516	4.47749	7.65044	3.36635	4.94116	6.19536	7.33832	7.69516	8.42205	6.37416	8.00698	8.88713	5.61878	6.85768	2.07666	7.8028	6.9047	5.84477	6.53069	6.27381	7.04153	8.82503	7.97083	8.30858	8.07945					4.03963	4.27961	4.13527	9.27167	5.43231	7.0467	8.34602
CHMP2A	6.17685	4.00543	4.95401	6.16193	5.88289	4.37399	5.74157	4.04862	4.20659	4.62253	5.46583	5.38886	6.57819	4.64288	5.44844	6.15072	1.73974	4.93712	4.19186	5.7106	5.04166	4.52061	5.16357	4.15903	4.82311	5.37648	4.98005	5.739	5.90278					1.50306	3.6499	0.632368	5.66817	4.40351	3.90086	6.08798
LAPTM4A	6.3201	6.05699	4.60113	5.93858	5.39066	1.36356	5.9044	4.30294	2.91554	2.65571	4.70912	4.98644	4.70633	2.94912	5.51764	5.61514	3.77061	4.49901	1.37754	4.65246	3.46058	2.88461	4.16467	4.41989	3.51999	6.17907	6.40547	6.03218	5.05482					3.8257	2.9793	2.71983	6.68986	2.4829	4.54031	4.86047
USP12	8.06822	5.35566	6.32755	8.22639	7.58304	6.37411	7.69826	5.68805	3.96074	6.56188	6.40113	6.29064	7.31511	6.36292	8.3233	8.41625	4.80096	7.61439	5.44568	7.15817	6.12367	5.0756	7.41988	5.67194	8.56436	8.74794	8.04976	9.74834	7.58655					4.84732	4.1022	4.35334	9.4844	5.54403	7.11939	7.75087
SRSF2	8.04424	6.711	5.61239	6.19362	5.11398	4.83109	6.4142	4.29249	6.38943	5.91464	5.9442	6.34014	7.19761	5.74638	5.51487	5.96995	3.28105	6.33292	4.49148	7.16941	4.94397	4.69684	6.35238	5.09525	6.69465	6.13428	6.83044	6.05385	6.12644					4.40264	3.89505	3.41798	6.61933	4.0457	4.31635	5.96073
SF1	8.48222	7.55999	7.11905	6.79824	6.89349	6.33795	7.23195	6.37046	6.97747	6.64869	7.21417	7.4995	8.42822	7.02274	6.76787	6.82668	6.12352	6.51037	5.89945	7.58134	6.1927	6.98067	6.81809	6.74916	7.80174	7.2145	6.87267	7.8801	7.29765					3.67688	4.91521	4.68321	8.38742	6.24349	5.79824	7.3696
HLA-C	8.96844	7.43523	7.50117	7.79836	8.32265	6.59627	9.37702	5.79659	6.1391	7.0711	7.65112	7.70413	8.49336	7.1568	8.22508	8.48666	4.18144	8.27283	4.96464	7.88497	5.90983	6.64389	7.73259	6.84495	8.01682	7.85149	7.6736	7.56907	9.00049					4.39365	4.95546	4.02624	8.80763	5.62798	6.46489	9.3471
RPL36	7.46871	5.90965	6.05845	6.07276	6.58053	3.14378	6.66345	2.83249	5.28723	5.52446	6.07391	6.80921	7.43745	5.2598	6.32717	7.23604	3.79341	6.05774	3.19306	6.65676	5.12644	4.50855	4.8368	5.06593	5.5421	7.38626	6.65722	7.17916	6.89539					3.64875	2.82383	2.72437	8.44107	3.26674	5.52928	6.80091
XBP1	7.96809	6.56594	5.82243	7.9085	7.59821	4.83384	5.55733	3.52506	5.62733	5.7789	7.02661	7.27823	8.6631	6.22673	7.46987	6.90758	5.77488	5.80344	3.81694	6.92845	5.92127	5.44589	6.95507	5.73093	6.54414	7.35968	7.19116	8.12464	6.49877					2.85936	3.76214	4.09606	8.71576	4.36993	6.22923	5.9956
HIST1H2BD	4.74417	2.16667	3.84962	5.01189	5.64238	3.37891	4.7369	2.26252	3.76785	3.30272	2.7418	4.02243	5.61475	3.53027	4.84527	5.36712	3.20765	3.77871	1.43858	5.11593	3.38725	1.55696	3.93515	4.11802	4.06803	5.20522	5.33173	4.57432	4.6618					1.07529	0.210191	0.242524	7.49133	0.380505	4.05885	4.58252
CDKN1A	9.18333	7.44497	6.90225	7.50748	7.0704	5.81616	9.39653	6.16299	6.72586	6.47685	7.53908	8.1037	8.24133	6.71861	7.94624	7.83754	7.18606	8.59745	4.94157	8.54307	6.83565	7.28399	7.80806	6.24515	7.96663	8.03619	8.29677	7.50589	8.68803					6.35002	5.58228	5.10094	9.74155	6.18186	7.20231	8.89442
GPR183	7.67709	7.04003	6.42054	8.61078	6.99846	5.07947	8.11501	5.37227	4.97821	5.75436	7.09356	6.94556	7.57896	5.12472	7.80492	7.63112	3.891	7.20447	4.30386	6.67667	6.26642	6.48526	7.24498	5.32972	7.70058	7.55361	7.66699	8.11228	7.60452					3.10264	4.51683	2.72021	8.58156	2.59297	6.4666	7.64527
PHF10	6.87048	4.88096	4.35258	6.26954	5.75328	4.54595	6.15567	2.81429	4.5666	4.35976	5.26272	5.31743	5.61155	5.06639	6.33359	5.79254	3.49143	4.69566	4.31466	6.44915	4.24936	4.27222	4.4594	3.84597	4.24323	6.02302	5.26745	6.51628	6.31564					1.60502	2.49931	1.829	7.25214	1.34879	5.11248	5.29224
PPTC7	7.14371	6.41766	5.05724	7.20265	6.78638	4.48142	6.02887	4.97224	4.10801	4.72765	5.46317	6.14843	6.10701	4.92246	7.74957	7.70725	5.30709	7.05713	3.32816	5.81818	4.37778	4.72248	6.46553	4.82645	6.00887	7.5514	6.91381	8.17968	6.53039					3.47817	4.21928	3.7493	8.48454	6.20729	6.6365	5.8643
PRKAR1A	8.82157	7.33002	6.5659	8.62887	8.11062	3.631	7.72219	7.40419	6.05757	6.68477	7.42402	7.58081	7.85995	6.03283	8.07158	8.23422	7.41739	7.00717	5.47703	8.36737	7.03824	5.72456	7.20728	7.11916	6.57463	7.44026	7.63941	8.85003	7.47841					4.37625	5.94748	5.11684	7.73007	5.95884	7.1145	8.05727
RBM39	9.35935	9.01369	7.74903	8.36881	7.506	6.96708	7.40768	7.8365	7.06936	7.15323	7.12582	8.46132	8.75904	7.1402	7.9539	8.11796	7.04408	7.78613	5.80937	7.99541	7.09997	7.4398	7.83323	6.69346	8.08416	8.49682	7.88077	9.45613	7.75933					5.04544	5.62484	4.42985	9.0231	6.63636	6.97836	7.41151
HLA-DRA	10.0273	10.2372	8.9214	10.5655	10.0939	9.10574	10.1387	7.97441	8.84631	9.19777	9.59978	10.5182	11.1809	9.03678	10.1356	10.8498	8.13194	9.92661	8.56634	9.27701	9.1165	9.51212	9.25693	8.55302	9.27609	10.5458	9.99789	10.3519	10.1159					4.68853	5.83133	5.92159	11.5237	7.80301	8.34446	10.6495
FNBP1L	8.43538	7.04569	6.26478	5.75314	5.58989	5.36838	6.70604	7.18433	5.90089	5.35829	6.0827	7.51096	7.40612	5.91623	6.72289	7.18898	5.17859	6.18623	4.1804	6.32402	5.11883	5.74226	5.78838	5.85498	5.31658	6.80534	7.39579	7.13675	6.33728					4.19091	3.4638	2.81354	7.49493	4.82528	5.26549	4.8006
SDCBP	7.78463	7.90456	6.45489	7.95312	7.13845	4.58337	6.39254	4.92856	4.30375	5.50723	7.95401	6.65705	8.195	6.53098	7.80853	8.1246	4.07419	6.85176	4.12678	7.07352	5.90432	6.15722	6.6508	6.54391	7.64097	7.84427	7.67299	9.14684	6.94947					4.11884	5.22364	3.01718	8.22343	5.48459	6.11507	6.86203
COX6A1	6.80169	3.49673	4.3608	5.01297	4.76539	1.94238	5.69021	-0.06645	2.03193	2.42026	4.32596	5.11047	5.61185	3.86134	4.62949	4.32073	3.12453	4.67489	3.8496	3.87343	3.56653	3.31475	4.75945	2.92386	3.98726	4.19728	4.67215	4.69627	4.77939					-0.02962	1.3963	2.99428	6.35732	0.380505	3.15486	6.16211
HLA-B	9.42717	7.08936	7.89724	8.9332	8.67973	6.80349	8.93876	6.45599	6.83575	7.68616	7.68948	8.26217	9.03233	7.55826	9.0181	9.79736	6.08709	8.49006	5.8376	9.17222	7.16434	7.52925	8.13637	7.32812	9.06502	8.95486	8.20464	9.03682	8.93495					3.75692	5.37149	5.07072	9.82398	6.74873	7.10974	9.12802
RPL10	9.09677	5.88694	7.22103	8.82882	7.64596	5.77657	8.38429	5.76645	5.72532	6.02406	7.62078	7.65267	8.48266	6.55142	8.47931	8.61346	6.97737	7.96729	4.87941	8.25187	5.84019	6.03096	7.48916	5.607	7.80578	8.98609	8.98633	9.04852	8.37491					4.56446	3.61016	4.33957	10.2649	6.57371	6.59222	8.63147
ELF1	7.58806	6.4674	5.9151	7.62342	6.33601	5.32935	7.22327	5.77346	4.63824	5.8954	5.56727	6.7923	7.18937	5.69344	7.09654	6.92582	3.22402	6.53523	3.11066	6.74826	4.32976	5.63554	5.92186	4.93777	6.1683	7.69292	7.0897	8.02618	6.61549					4.21718	3.65366	3.87192	8.62667	3.19133	5.51523	6.00302
RAB8B	8.24346	5.0392	6.65075	8.29418	8.6871	5.45002	8.51403	2.57991	6.3041	6.11944	7.79106	6.28204	7.557	5.98494	8.47377	8.57892	6.54538	7.02452	3.39858	6.86289	6.8349	6.18017	6.92083	5.46303	7.60424	7.89306	7.72863	8.43935	7.99294					0.737546	4.52802	3.89094	9.38725	6.97288	7.3261	8.4806
C6orf62	6.58273	4.03014	4.48484	6.17941	5.49994	3.76535	5.92698	1.87932	3.43789	3.6954	3.29061	5.52245	5.83924	2.99632	6.1298	4.50544	4.99149	6.3429	1.46184	6.02784	3.38426	3.25998	4.86396	4.37089	4.76428	4.93424	5.17441	6.49741	6.05483					0.932941	1.54748	2.06015	3.82075	3.41411	3.12509	5.8208
NACA	9.7538	7.86579	7.95329	9.34302	9.71129	6.4297	8.62346	4.80897	7.4229	7.50924	9.06864	9.22598	10.0753	7.84831	8.58896	9.69888	7.74162	7.58663	6.41984	9.17339	7.87232	7.21825	7.65477	7.99059	8.22636	9.50565	9.47019	8.90832	8.60282					5.59465	5.89783	5.57275	9.92499	7.86593	8.08432	9.20225
RAB2A	6.47516	4.75857	4.26337	5.80555	4.47436	3.14728	5.89485	5.17433	3.79785	4.51331	5.23843	5.72935	6.01999	3.54229	5.51166	4.40479	4.40396	5.59088	2.70716	5.50308	4.26043	4.14882	4.0282	5.0357	5.39758	5.23867	4.47693	5.4444	4.71971					1.49935	1.94797	2.09473	5.3683	2.22687	4.9631	4.94794
RPL29	8.31098	7.38651	6.79551	7.27058	7.57288	3.89397	6.9711	4.26763	5.15751	6.01267	7.34407	7.70139	8.3731	6.14231	6.46125	7.67711	4.27085	6.31536	4.65343	7.33105	5.93027	5.66761	6.37016	5.77166	6.67526	7.6545	7.69176	7.48819	6.9185					3.1237	3.64318	4.00936	8.68801	4.59997	6.24062	7.23832
EIF1	8.96026	7.60312	6.74835	7.61398	7.20297	5.73764	8.02927	6.16586	6.18658	6.71756	7.41648	8.07352	8.67424	6.76839	8.04273	8.22837	5.45353	7.90604	5.0603	7.61785	5.67195	6.48976	7.2124	6.72159	7.75332	8.18937	8.5211	7.91068	7.73049					4.62637	4.03207	4.14983	9.23529	5.47942	6.34532	7.45831
HNRNPDL	8.57921	8.55885	7.43694	8.4436	8.26099	7.2319	7.07623	7.02244	7.38243	6.95377	8.11083	8.17364	8.96013	6.9152	7.91221	8.78968	6.73711	6.84971	6.00085	8.69814	6.69601	7.39034	6.86519	7.23417	8.05973	8.49756	7.92231	9.08149	7.40569					3.09288	4.50466	3.44525	8.98351	7.05833	7.61951	7.15419
RPL41	8.91264	7.51399	7.25858	8.22399	9.0818	5.56611	7.5108	6.28974	5.99937	6.62219	8.16992	8.38161	9.29892	6.79886	7.77996	8.65947	6.66721	7.21338	5.28526	8.32858	7.1327	6.45053	6.31638	7.0715	7.61246	8.70875	8.43016	7.99913	7.94422					4.84664	5.40438	4.84098	9.74926	5.59258	7.85222	8.82572
COX4I1	7.81313	7.30271	6.38744	7.41955	5.6455	4.85919	7.18819	4.70538	4.95651	5.57472	6.03988	7.31792	7.86186	5.98084	6.55763	6.74297	1.73974	6.82148	4.46805	6.79944	6.55812	4.86453	5.82272	5.58696	6.53527	6.94555	7.10068	6.7165	6.85504					3.8306	3.62812	3.9746	7.61197	5.86405	4.92563	6.95198
CTSZ	7.27442	6.37936	5.35842	7.37193	7.19087	5.7362	7.79083	4.92204	4.86892	5.29564	6.95728	5.31072	7.25572	5.3496	7.28585	6.8364	4.76288	7.39799	4.37782	7.4259	5.91538	5.8067	6.56489	6.0466	6.50661	6.06025	5.68334	6.26836	7.40696					2.84582	4.5942	3.65124	7.63428	6.07269	5.7942	8.75433
SF3B1	9.28345	7.26588	7.76444	8.26528	8.58176	7.65921	7.44732	6.92546	7.66925	7.35284	8.67075	8.98237	9.72448	7.33264	7.13549	8.378	5.97705	7.72595	7.42183	8.91426	7.3345	8.42973	7.99797	7.81485	8.60807	8.40448	7.87829	9.36313	7.94577					4.47281	4.22979	3.72319	9.69568	6.67364	6.80854	8.07659
SNX3	5.87549	4.77107	5.55796	5.73332	5.5365	4.01903	5.73784	5.16373	3.39748	4.86588	5.49492	5.90892	6.38235	5.02733	5.71898	6.38448	2.97505	5.63055	3.14759	5.86094	4.36547	2.94208	5.37726	4.78045	5.0805	6.16782	6.44407	5.57641	5.75285					2.02072	2.74481	4.54584	7.54638	5.35361	4.73824	6.26187
RPL24	8.1159	7.12792	6.35321	7.11192	8.03507	4.7765	7.06584	4.79802	5.10122	5.35118	7.09478	7.60507	8.77667	6.27281	6.9116	8.00491	4.47553	6.6799	4.11763	7.75804	6.22969	5.24265	5.87895	5.83275	6.73949	7.54866	7.64648	7.15039	7.13953					3.39206	3.95435	3.22384	8.05878	4.87629	6.59579	7.28442
DRAP1	5.50016	4.17143	4.191	5.11217	7.09392	2.9643	3.79218	3.08225	4.19099	2.90252	5.77185	5.12229	6.71005	4.66151	4.76375	5.84845	1.73974	4.44497	3.33569	6.75736	4.2707	5.0154	4.49024	4.63638	4.71934	5.14227	5.07578	4.78921	5.12788					2.16431	3.14883	2.28073	5.85397	3.14732	4.17641	5.37641
TRA2B	8.49808	6.54121	6.60275	7.10669	7.88136	6.48567	7.0774	6.95374	6.90161	6.36757	8.48801	8.09704	9.6868	6.90144	6.79421	7.90739	5.80865	7.01378	5.27491	8.657	7.21357	8.09474	7.71046	7.59995	8.6776	7.70246	7.9486	8.60462	7.50847					4.17054	5.41181	3.97045	9.66307	6.47352	7.62967	7.48956
PTMA	9.97539	9.76529	8.60775	9.5879	9.69479	6.69334	8.12111	7.90483	8.18721	7.71848	9.17212	9.19819	10.8846	7.97884	8.49985	9.94141	7.14912	7.57785	6.74347	10.615	8.3752	8.2022	8.18987	8.26344	9.01367	9.21751	8.74223	9.6393	7.67557					5.39522	6.26364	6.15592	9.95397	8.66958	8.59943	8.55876
MIF	6.69155	3.6612	5.5693	7.3453	6.70491	2.70966	6.57722	1.44581	4.35184	3.81278	5.14232	5.95319	6.26738	4.79518	7.11231	7.31855	1.73974	5.79794	0.623437	5.9628	4.36436	1.92852	4.43035	4.07715	5.76605	6.74194	6.89696	6.7577	5.83413					2.09594	2.8664	-1.35255	8.2849	4.77508	5.75173	6.34508
RPS12	7.83479	6.21878	5.92916	7.44434	7.32097	4.68025	7.07913	4.55067	3.84035	6.11093	6.44535	7.34429	8.39813	6.1964	6.63867	7.4916	4.78944	6.74245	3.41639	7.273	5.96505	4.90412	6.2296	5.60973	6.26489	7.44133	7.52835	7.54849	7.34973					2.26958	2.56197	3.27253	8.01285	4.27056	5.56715	7.12568

## Sheet: Figure 4C
CI	CNR	CR		Kruskal-Wallis test
2691	1900	5688		P value	0.0022
885	24.3	8306		Exact or approximate P value?	Approximate
9221	32.2	16636		P value summary	**
80.8	1084	17579		Do the medians vary signif. (P < 0.05)?	Yes
	95.2	25863		Number of groups	3
	273	23697		Kruskal-Wallis statistic	12.28
	1982	115728
	353	122188
	79241	75249
	9323	22605
	11663	63032

[truncated: 18 more sheets: Figure 5D, Figure 5G, Figure 5H, Suppl Fig 1A, Suppl Fig 1B, Suppl Fig 1C, Suppl Fig 1D, Suppl Fig2 A, Suppl Fig2B, Suppl Fig2C, Suppl Fig2 E, Suppl Fig 3H, Suppl Fig 3L, Suppl Fig 4F, Suppl Fig 4H, Suppl Fig 4L, Suppl Fig 5E, Suppl Fig 5F]
